# Supplementary material for: Deep resequencing reveals allelic variation in Sesamum indicum
Source: BMC Plant Biol. 2014 Aug 20;14:225. doi: 10.1186/s12870-014-0225-3 (PMC4148021; doi:10.1186/s12870-014-0225-3)
Supplement: Additional file 1: — Consists of the supplementary Data S1 to S18. Data S1. Information on the 29 resequenced sesame strains. Data S2. Comparison of the calling SNPs between GATK and Samtools. Data S3. Validation of the SNPs detected with NGS using Sanger sequencing in four DNA fragments. Data S4. Number of SNPs in gene regions. Data S5. Summary of the candidate SNPs in the 29 strains. Data S6. Diversity levels of sesame and other species populations. Data S7. List of genes in the blocks with the highest π value (top 5%). Data S8. List of genes in the blocks with the lowest π value (top 5%). Data S9. Enriched GO terms of genes in regions with the highest π (top 5%). Data S10. Enriched GO terms of genes in regions with the lowest π (top 5%). Data S11. Summary of InDels detected in the 29 strains. Data S12. Summary of SVs detected in the 29 strains. Data S13. Enriched GO terms for genes containing SNPs in the CDS. Data S14. Enriched GO terms for genes containing non-synonymous SNPs in the CDS. Data S15. Enriched IPR terms for genes containing non-synonymous SNPs in the CDS. Data S16. Enriched GO terms for genes containing large-effect SNPs. Data S17. Enriched GO terms for genes containing frameshift InDels in the CDS. Data S18. Numbers of mutant genes related to various phenotypes predicted using BSA. [file 12870_2014_225_MOESM1_ESM.xlsx]

## Sheet: Data S1
Data S1 Information on the 29 resequenced sesame strains. GATK also was used to validate the mapping results.
No.	Accession name	Origin	Flower number	Branching style	Total_reads	Total_bases	Mapped_reads	Mapped_bases	Samtool_mapped_reads(%)	GATK_mapped_reads(%)	Samtool_mapped_bases_rate(%)	GATK_mapped_bases(%)	Coverage(%)	Effective depth(Í)	Sequence depth(Í)
1_CHN	Zhongzhi No.15	China	Triple	Uniculm	46809614	4212865260	43720304	3919766471	93.4	92.9	93.04	92.63	95.09	14.4981	15.3231
2_CHN	Zhongzhi No.11	China	Triple	Uniculm	46874392	4218695280	44634291	4000850603	95.22	94.85	94.84	94.51	96.26	14.798	15.3443
3_CHN	H98	China	Mono	Uniculm	45019900	4051791000	42384237	3798479563	94.15	93.75	93.75	93.39	94.16	14.0495	14.7373
4_CHN	Jizhi No.1	China	Triple	Uniculm	46400760	4176068400	43043528	3849616564	92.76	92.31	92.18	91.78	91.52	14.2387	15.1893
5_CHN	Jinzhi No.2	China	Triple	Uniculm	45461322	4091518980	40858787	3643693830	89.88	89.3	89.05	88.52	92.48	13.477	14.8818
6_CHN	Zhima8131	China	Mono	Branching	42321070	3808896300	38008417	3404543938	89.81	89.04	89.38	88.72	93.37	12.5925	13.8538
7_CHN	2009-3335_2	China	Mono	Branching	45060344	4055430960	42091363	3766387952	93.41	93.15	92.87	92.57	95.12	13.9308	14.7505
8_CHN	ZZM2541	China	Triple	Uniculm	45773722	4119634980	41032863	3658831615	89.64	88.73	88.81	87.98	93.77	13.533	14.984
9_CHN	Yiyangbai	China	Triple	Uniculm	46941148	4224703320	43601332	3909919141	92.89	92.38	92.55	92.12	95.75	14.4617	15.3662
10_CHN	Zihuaye 23	China	Triple	Branching	46649744	4198476960	42482080	3790536220	91.07	90.48	90.28	89.77	90.04	14.0201	15.2708
11_CHN	Baizhima	China	Mono	Branching	46795226	4211570340	43174946	3862434245	92.26	91.97	91.71	91.44	94.84	14.2861	15.3184
12_CHN	Zhima	China	Triple	Uniculm	46307432	4167668880	42550318	3794221339	91.89	90.91	91.04	90.11	93.24	14.0338	15.1587
13_CHN	Mishuozhima	China	Triple	Uniculm	46363102	4172679180	41861317	3735114922	90.29	89.13	89.51	88.41	91.66	13.8151	15.177
14_CHN	Bahuama	China	Triple	Uniculm	46756100	4208049000	42625215	3817989616	91.17	90.51	90.73	90.15	94.12	14.1217	15.3056
15_CHN	Xiangheizhi 2078	China	Triple	Uniculm	46382806	4174452540	43366412	3877325519	93.5	92.76	92.88	92.17	92.05	14.3411	15.1834
16_CHN	Fuyangsilengcao	China	Triple	Branching	45206368	4068573120	41397762	3699695964	91.58	90.63	90.93	89.98	90.08	13.6841	14.7983
17_AFG	0725	Afghanistan	Mono	Branching	45541684	4098751560	40877978	3655302058	89.76	88.79	89.18	88.27	90.72	13.5199	14.9081
18_EGY	L161	Egypt	Mono	Branching	46064594	4145813460	42145244	3773527983	91.49	90.96	91.02	90.51	95.32	13.9572	15.0792
19_GUI	K1	Guinea	Mono	Branching	45770546	4119349140	41692251	3719635612	91.09	90.54	90.3	89.76	93.47	13.7579	14.983
20_IND	0847	India	Mono	Branching	46079870	4147188300	41882333	3749565087	90.89	90.32	90.41	89.83	93.08	13.8686	15.0842
21_KOR	Shuiyuan 117	Korea	Triple	Uniculm	46526874	4187418660	42238642	3771377480	90.78	89.74	90.06	89.12	91.71	13.9493	15.2306
22_MOZ	Suke No5-<2>	Mozambique	Triple	Uniculm	46025442	4142289780	41841426	3730770171	90.91	89.84	90.07	89.04	94.25	13.7991	15.0664
23_MOZ	Jasbrouk	Mozambique	Mono	Branching	46178728	4156085520	41341508	3687186277	89.53	88.57	88.72	87.85	93.92	13.6379	15.1166
24_MYA	Miandianhei	Myanmar	Mono	Branching	46538002	4188420180	42784931	3823923837	91.94	91.19	91.3	90.54	91.43	14.1436	15.2342
25_PHI	CLSU-1	Philippine	Mono	Branching	45315368	4078383120	40260297	3588809784	88.84	89.31	88	88.52	93.57	13.274	14.834
26_UAE	24-1	United Arab Emirates	Mono	Branching	45803586	4122322740	42607724	3804847251	93.02	92.3	92.3	91.51	93.85	14.0731	14.9938
27_USA	u.C.R/82NOINS	America	Mono	Uniculm	46234270	4161084300	41060783	3655584084	88.81	87.39	87.85	86.49	92.05	13.521	15.1348
28_USA	Youxianxing N03	America	Triple	Branching	46438062	4179425580	42157562	3776618115	90.78	90	90.36	89.68	94.38	13.9687	15.2015
29_VIE	V6	Viet Nam	Triple	Uniculm	46374074	4173666660	42185116	3764154844	90.97	89.79	90.19	89.08	92.66	13.9226	15.1805
						120061273500			91.439	90.7428	90.8038	90.1534	93.24
									95.22	94.85	94.84	94.51	96.26
									88.81	87.39	87.85	86.49	90.04

## Sheet: Data S2
Data S2 Comparison of the calling SNPs between GATK and Samtools
#LG	Samtools_total	GATK_total	Samtools/GATK(%)	Same	Same_percentage
LG1	215839	215355	100.225	194092	89.9243
LG2	130523	126737	102.987	115631	88.5904
LG3	256145	249310	102.742	224506	87.6478
LG4	136104	138778	98.0732	116375	85.5048
LG5	172863	190421	90.7794	144624	83.6638
LG6	262625	240600	109.154	233820	89.0319
LG7	77967	71155	109.573	66179	84.8809
LG8	168628	169319	99.5919	137029	81.2611
LG9	78533	78230	100.387	70503	89.7754
LG10	154485	147631	104.643	131910	85.3869
LG11	140596	134923	104.205	122460	87.1003
LG12	53479	53440	100.073	44915	83.9862
LG13	49808	52753	94.4174	41025	82.3663
LG14	35390	37875	93.4389	29695	83.9079
LG15	58587	55895	104.816	48588	82.9338
LG16	38927	41399	94.0288	31152	80.0267
Aver	126906	125239	101.331	109532	85.3743

## Sheet: Data S3
Data S3 Validation of the SNPs detected with NGS using Sanger sequencing in four DNA fragments(The discordant SNPs were highlighted)
Linkage Group	Location	Reference	1_CHN	1_CHN_Sanger	2_CHN	2_CHN_Sanger	3_CHN	3_CHN_Sanger	4_CHN	4_CHN_Sanger	5_CHN	5_CHN_Sanger	6_CHN	6_CHN_Sanger	7_CHN	7_CHN_Sanger	8_CHN	8_CHN_Sanger	9_CHN	9_CHN_Sanger	10_CHN	10_CHN_Sanger	11_CHN	11_CHN_Sanger	12_CHN	12_CHN_Sanger	13_CHN	13_CHN_Sanger	14_CHN	14_CHN_Sanger	15_CHN	15_CHN_Sanger	16_CHN	16_CHN_Sanger	17_AFG	17_AFG_Sanger	18_EGY	18_EGY_Sanger	19_GUI	19_GUI_Sanger	20_IND	20_IND_Sanger	21_KOR	21_KOR_Sanger	22_MOZ	22_MOZ_Sanger	23_MOZ	23_MOZ_Sanger	24_MYA
Fragment 1,size: 8,091bp;Total SNP: 1,014;Concordance rate:95.2%
LG12	3119362	T	C	C	T	T	C	C	Y	Y	T	T	T	T	T	T	C	C	T	T	T	T	T	T	T	T	C	C	C	C	T	T	T	T	C	C	Y	Y	Y	Y	C	C	Y	Y	T	T	T	T	C
LG12	3119407	A	A	A	A	A	A	A	A	A	A	A	A	A	A	A	A	A	A	A	A	A	A	A	A	A	A	A	A	A	A	A	A	A	A	A	A	A	A	A	A	A	A	A	A	A	A	A	C
LG12	3119915	G	G	G	G	G	G	G	G	G	G	G	G	G	G	G	G	G	G	G	G	G	G	G	G	G	G	G	G	G	G	G	G	G	G	G	G	G	G	G	G	G	G	G	G	G	G	G	C
LG12	3119969	T	G	G	T	T	G	G	K	K	T	T	T	T	T	T	G	G	T	T	T	T	T	T	T	T	G	G	G	G	T	T	T	T	G	G	K	K	K	K	G	G	K	K	T	T	T	T	G
LG12	3120007	T	T	T	T	T	T	T	T	T	T	T	T	T	T	T	T	T	T	T	T	T	T	T	T	T	T	T	T	T	T	T	T	T	T	T	T	T	T	T	T	T	T	T	T	T	T	T	A
LG12	3120017	T	C	C	T	T	C	C	Y	T	T	T	T	T	T	T	C	C	T	T	T	T	T	T	T	T	C	C	C	C	T	T	T	T	C	C	Y	T	C	C	C	C	Y	Y	T	T	T	T	C
LG12	3120032	T	A	A	T	T	A	A	W	W	T	T	T	T	T	T	A	A	T	T	T	T	T	T	T	T	A	A	A	A	T	T	T	T	A	A	W	W	W	W	A	A	W	W	T	T	T	T	A
LG12	3120054	A	T	T	A	A	T	G	W	W	A	A	A	A	A	A	T	T	A	A	A	A	A	A	A	A	T	T	T	T	A	A	A	A	T	T	W	W	W	W	T	T	W	W	A	A	A	A	T
LG12	3120080	G	G	G	G	G	G	G	G	G	G	G	G	G	G	G	G	G	G	G	G	G	G	G	G	G	G	G	G	G	G	G	G	G	G	G	G	G	G	G	G	G	G	G	G	G	G	G	A
LG12	3122189	A	A	A	A	A	A	A	A	A	A	A	A	A	A	A	A	A	A	A	A	A	A	A	A	A	A	A	A	A	A	A	A	A	A	A	A	A	A	A	A	A	A	A	A	A	A	A	G
LG12	3122712	A	A	A	A	A	A	A	A	A	A	A	A	A	A	A	A	A	A	A	A	A	A	A	A	A	A	A	A	A	A	A	A	A	A	A	A	A	A	A	G	G	A	A	A	A	A	A	A
LG12	3122769	G	T	T	G	G	T	T	K	K	G	G	G	G	T	T	T	T	G	G	G	G	G	G	G	G	T	T	T	T	G	G	G	G	T	T	K	K	K	K	T	T	K	K	G	G	G	G	T
LG12	3122781	C	T	T	C	C	T	T	Y	Y	C	C	C	C	T	T	T	T	C	C	C	C	C	C	C	C	T	T	T	T	C	C	C	C	T	T	Y	Y	Y	Y	T	T	Y	Y	C	C	C	C	T
LG12	3122788	T	T	T	T	T	T	T	T	T	T	T	T	T	T	T	T	T	T	T	T	T	T	T	T	T	T	T	T	T	T	T	T	T	T	T	T	K	T	T	T	T	T	T	T	T	T	T	T
LG12	3122804	A	A	A	A	A	A	A	A	A	A	A	A	A	A	C	A	A	A	A	A	A	A	A	A	A	A	A	A	A	A	A	A	A	A	A	A	A	A	A	A	A	A	A	A	A	A	A	A
LG12	3122813	G	A	A	G	G	A	A	R	R	G	G	G	G	A	A	A	A	G	G	G	G	G	G	G	G	A	A	A	A	G	G	G	G	A	A	R	R	R	R	G	G	R	R	G	G	G	G	G
LG12	3122835	T	T	T	T	T	T	T	T	T	T	T	T	T	T	T	T	T	T	T	T	T	T	T	T	T	T	T	T	T	T	T	T	T	T	T	T	T	T	T	C	C	T	T	T	T	T	T	T
LG12	3123338	C	C	C	C	C	C	C	C	C	C	C	C	C	C	C	C	C	C	C	C	C	C	C	C	C	C	C	C	C	C	C	C	C	C	C	C	C	C	C	Y	Y	C	C	C	C	C	C	T
LG12	3123390	C	G	G	C	C	G	G	S	S	C	C	C	C	G	G	G	G	C	C	C	C	C	C	C	C	G	G	G	G	C	C	C	C	G	G	S	S	S	S	C	C	S	S	C	C	C	C	C
LG12	3123483	T	T	T	T	T	T	T	T	T	T	T	T	T	T	T	T	T	T	T	T	T	T	T	T	T	T	T	T	T	T	T	T	T	T	T	T	T	T	T	C	C	T	T	T	T	T	T	T
LG12	3123556	C	T	T	C	C	T	T	Y	M	C	C	C	C	T	T	T	T	C	C	C	C	C	C	C	C	T	T	T	A	C	C	C	C	T	T	Y	Y	Y	Y	C	C	Y	Y	C	C	C	C	C
LG12	3123656	G	G	G	G	G	G	G	G	G	G	G	G	G	G	G	G	G	G	G	G	G	G	G	G	G	G	G	G	G	G	G	G	G	G	G	K	K	G	G	G	G	G	G	G	G	G	G	G
LG12	3123756	A	A	A	A	A	A	A	A	A	A	A	A	A	A	A	A	A	A	A	A	A	A	A	A	A	A	A	A	A	A	A	A	A	A	A	A	A	A	A	R	R	A	A	A	A	A	A	G
LG12	3123770	A	A	A	A	A	A	A	A	A	A	A	A	A	A	A	A	A	A	A	A	A	A	A	A	A	A	A	A	A	A	A	A	A	A	A	A	A	A	A	W	W	A	A	A	A	A	A	T
LG12	3123778	A	A	A	A	A	A	A	A	A	A	A	A	A	A	A	A	A	A	A	A	A	A	A	A	A	A	A	A	A	A	A	A	A	A	A	A	A	A	A	A	A	A	A	A	A	A	A	W
LG12	3123791	C	C	C	C	C	C	C	C	C	C	C	C	C	C	C	C	C	C	C	C	C	C	C	C	C	C	C	C	C	C	C	C	C	C	C	C	C	C	C	M	M	C	C	C	C	C	C	A
LG12	3123793	G	A	A	G	G	A	A	R	G	G	G	G	G	A	A	A	G	G	G	G	G	G	G	G	G	A	A	A	A	G	G	G	G	A	A	R	R	R	R	G	G	R	R	G	G	G	G	G
LG12	3123799	A	A	A	A	A	A	A	A	A	A	A	A	A	A	A	A	A	A	A	A	A	A	A	A	A	A	A	A	A	A	A	A	A	A	A	A	A	A	A	R	R	A	A	A	A	A	A	R
LG12	3123804	G	G	G	G	G	G	G	G	G	G	G	G	G	G	G	G	G	G	G	G	G	G	G	G	G	G	G	G	G	G	G	G	G	G	G	G	G	G	G	S	S	G	G	G	G	G	G	S
LG12	3123815	C	C	C	C	C	C	C	C	C	C	C	C	C	C	C	C	C	C	C	C	C	C	C	C	C	C	C	C	C	C	C	C	C	C	C	C	C	C	C	Y	Y	C	C	C	C	C	C	Y
LG12	3123818	G	G	G	G	G	G	G	G	G	G	G	G	G	G	G	G	G	G	G	G	G	G	G	G	G	G	G	G	G	G	G	G	G	G	G	G	G	G	G	R	R	G	G	G	G	G	G	R
LG12	3123820	G	T	T	G	G	T	T	K	R	G	G	G	G	T	T	T	T	G	G	G	G	G	G	G	G	T	T	T	T	G	G	G	G	T	T	K	K	K	K	K	K	K	S	G	G	G	G	K
LG12	3123865	A	A	A	A	A	A	A	A	A	A	A	A	A	A	A	A	A	A	A	A	A	A	A	A	A	A	A	A	A	A	A	A	A	A	A	A	A	A	A	R	R	A	A	A	A	A	A	R
LG12	3123866	G	T	T	G	G	T	T	K	K	G	G	G	G	T	T	T	T	G	G	G	G	G	G	G	G	T	T	T	T	G	G	G	G	T	T	K	K	K	K	G	G	K	K	G	G	G	G	G
LG12	3123868	C	C	C	C	C	C	C	C	C	C	C	C	C	C	C	C	C	C	C	C	C	C	C	C	C	C	C	C	C	C	C	C	C	C	C	C	C	C	C	Y	Y	C	C	C	C	C	C	Y
LG12	3123900	C	C	C	C	C	C	C	C	C	C	C	C	C	C	C	C	C	C	C	C	C	C	C	C	C	C	C	C	C	C	C	C	C	C	C	C	C	C	C	A	A	C	C	C	C	C	C	M
LG12	3123922	T	T	T	T	T	T	T	T	T	T	T	T	T	T	T	T	T	T	T	T	T	T	T	T	T	T	T	T	T	T	T	T	T	T	T	T	T	T	T	C	C	T	T	T	T	T	T	C
LG12	3123941	T	T	T	T	T	T	T	T	T	T	T	T	T	T	T	T	T	T	T	T	T	T	T	T	T	T	T	T	T	T	T	T	T	T	T	T	T	T	T	C	C	T	T	T	T	T	T	C
LG12	3123942	A	C	C	A	A	C	C	M	M	A	A	A	A	C	C	C	C	A	A	A	A	A	A	A	A	C	C	C	C	A	A	A	A	C	C	M	M	M	M	A	A	C	C	A	A	A	A	A
LG12	3124009	T	T	T	T	T	T	T	T	T	T	T	T	T	T	T	T	Y	T	T	T	T	T	T	T	T	T	T	T	T	T	T	T	T	T	T	T	T	T	T	T	T	T	T	T	T	T	T	T
LG12	3124014	G	G	G	G	G	G	G	G	T	G	G	G	G	G	G	G	G	G	G	G	G	G	G	G	G	G	G	G	T	G	G	G	G	G	G	G	G	T	G	G	G	G	G	G	G	G	G	G
LG12	3124017	T	A	A	T	T	A	A	W	W	T	T	T	T	A	A	A	A	T	T	T	T	T	T	T	T	A	A	A	A	T	T	T	T	A	A	W	W	W	W	T	T	W	W	T	T	T	T	T
LG12	3124082	A	A	A	A	A	A	A	A	A	A	A	A	A	A	A	A	A	A	A	A	A	A	A	A	A	A	A	A	A	A	A	A	A	A	A	A	A	A	A	R	R	A	A	A	A	A	A	G
LG12	3124135	G	G	G	G	G	G	G	G	G	G	G	G	G	G	G	G	G	G	G	G	G	G	G	G	G	G	G	G	G	G	G	G	G	G	G	G	G	G	G	S	S	G	G	G	G	G	G	C
LG12	3124172	G	G	G	G	G	G	G	G	G	G	G	G	G	G	G	G	G	G	G	G	G	G	G	G	G	G	G	G	G	G	G	G	G	G	G	G	G	G	G	R	R	G	G	G	G	G	G	A
LG12	3124186	G	G	G	G	G	G	G	G	G	G	G	G	G	G	G	G	G	G	G	G	G	G	G	G	G	G	G	G	G	G	G	G	G	G	G	G	G	G	G	G	G	G	G	G	G	G	G	K
LG12	3124189	C	C	C	C	C	C	C	C	C	C	C	C	C	C	C	C	C	C	C	C	C	C	C	C	C	C	C	C	C	C	C	C	C	C	C	C	C	C	C	Y	Y	C	C	C	C	C	C	C
LG12	3124274	A	C	C	A	A	C	C	M	M	A	A	A	A	C	C	C	C	A	A	A	A	A	A	A	A	C	C	C	C	A	A	A	A	C	C	M	M	M	M	M	M	M	M	A	A	A	A	M
LG12	3124280	A	A	A	A	A	A	A	A	A	A	A	A	A	A	A	A	A	A	A	A	A	A	A	A	A	A	A	A	A	A	A	A	A	A	A	A	A	A	A	A	A	A	A	A	A	A	A	A
LG12	3124305	T	G	G	T	T	G	G	K	K	T	T	T	T	G	G	G	G	T	T	T	T	T	T	T	T	G	G	G	G	T	T	T	T	G	G	K	K	K	K	K	K	K	K	T	T	T	T	K
LG12	3124337	G	A	A	G	G	A	A	R	R	G	G	G	G	A	A	A	A	G	G	G	G	G	G	G	G	A	A	A	A	G	G	G	G	A	A	R	R	R	R	R	R	R	R	G	G	G	G	R
LG12	3124347	G	A	A	G	G	A	A	R	R	G	G	G	G	A	A	A	A	G	G	G	G	G	G	G	G	A	A	A	A	G	G	G	G	A	A	R	R	R	R	R	R	R	R	G	G	G	G	R
LG12	3124358	C	G	G	C	C	G	G	S	S	C	C	C	C	G	G	G	G	C	C	C	C	C	C	C	C	G	G	G	G	C	C	C	C	G	G	S	S	S	T	S	S	S	T	C	C	C	C	S
LG12	3124375	T	C	C	T	T	C	C	Y	Y	T	T	T	T	C	C	C	C	T	T	T	T	T	T	T	T	C	C	C	C	T	T	T	T	C	C	Y	Y	Y	Y	Y	Y	Y	Y	T	T	T	T	Y
LG12	3124398	G	A	A	G	G	A	A	R	R	G	G	G	G	A	A	A	A	G	G	G	G	G	G	G	G	A	A	A	A	G	G	G	G	A	A	G	G	R	R	R	R	R	R	G	G	G	G	R
LG12	3124468	T	T	T	T	T	T	T	T	T	T	T	T	T	T	T	T	T	T	T	T	T	T	T	T	T	T	T	T	T	T	T	T	T	T	T	T	T	T	T	T	T	T	T	T	T	T	T	W
LG12	3124490	T	T	T	T	T	T	T	T	T	T	T	T	T	T	T	T	T	T	T	T	T	T	T	T	T	T	T	T	T	T	T	T	T	T	T	T	T	T	T	Y	Y	T	T	T	T	T	T	Y
LG12	3124491	G	G	G	G	G	G	G	G	G	G	G	G	G	G	R	G	G	G	G	G	G	G	G	G	G	G	G	G	G	G	G	G	G	G	G	G	G	G	G	G	G	G	G	G	G	G	G	G
LG12	3124505	A	A	A	A	A	A	A	A	A	A	A	A	A	A	A	A	A	A	A	A	A	A	A	A	A	A	A	A	A	A	A	A	A	A	A	A	A	A	A	A	A	A	A	A	A	A	A	G
LG12	3124539	C	C	C	C	C	C	C	C	C	C	C	C	C	C	C	C	C	C	C	C	C	C	C	C	C	C	C	C	C	C	C	C	C	C	C	C	C	C	C	Y	Y	C	C	C	C	C	C	C
LG12	3124578	A	T	T	A	A	T	T	W	M	A	A	A	A	T	T	T	C	A	A	A	A	A	A	A	A	T	T	T	T	A	A	A	A	T	T	W	W	W	W	W	R	W	W	A	A	A	A	T
LG12	3124584	T	T	T	T	T	T	T	T	T	T	T	T	T	T	T	T	T	T	T	T	T	T	T	T	T	T	T	T	T	T	T	T	T	T	T	T	T	T	T	T	T	T	T	T	T	T	T	Y
LG12	3124588	C	G	G	C	C	G	G	S	S	C	C	C	C	G	G	G	G	C	C	C	C	C	C	C	C	G	G	G	G	C	C	C	C	G	G	S	S	S	S	S	S	S	S	C	C	C	C	C
LG12	3124597	G	A	A	G	G	A	A	R	R	G	G	G	G	A	A	A	A	G	G	G	G	G	G	G	G	A	A	A	A	G	G	G	G	A	A	R	R	R	R	R	R	R	R	G	G	G	G	R
LG12	3124601	G	A	A	G	G	A	A	R	R	G	G	G	G	A	A	A	A	G	G	G	G	G	G	G	G	A	A	A	A	G	G	G	G	A	A	R	R	R	R	R	R	G	G	G	G	G	G	R
LG12	3124624	C	T	T	C	C	T	T	Y	Y	C	C	C	C	T	T	T	T	C	C	C	C	C	C	C	C	T	T	T	T	C	C	C	C	T	T	Y	Y	Y	Y	Y	Y	C	C	C	C	C	C	Y
LG12	3124652	G	A	A	G	G	A	A	R	R	G	G	G	G	A	A	A	A	G	G	G	G	G	G	G	G	A	A	A	A	G	G	G	G	A	A	R	R	R	R	R	R	R	R	G	G	G	G	R
LG12	3124669	G	A	A	G	G	A	A	R	R	G	G	G	G	A	A	A	A	G	G	G	G	G	G	G	G	A	A	A	A	G	G	G	G	A	A	R	R	R	R	R	R	R	R	G	G	G	G	R
LG12	3124785	A	A	A	A	A	A	A	A	A	A	A	A	A	A	A	A	A	A	A	A	A	A	A	A	A	A	A	A	A	A	A	A	A	A	A	A	A	A	A	A	A	A	A	A	A	A	A	R
LG12	3124789	C	C	C	C	C	C	C	C	C	C	C	C	C	C	C	C	C	C	C	C	C	C	C	C	C	C	C	C	C	C	C	C	C	C	C	C	C	C	C	C	C	C	C	C	C	C	C	Y
LG12	3124793	C	C	C	C	C	C	C	C	C	C	C	C	C	C	C	C	C	C	C	C	C	C	C	C	C	C	C	C	C	C	C	C	C	C	C	C	C	C	C	C	C	C	C	C	C	C	C	C
LG12	3124804	A	A	A	A	A	A	A	A	A	A	A	A	A	A	A	A	A	A	A	A	A	A	A	A	A	A	A	A	A	A	A	A	A	A	A	A	A	A	A	A	A	A	A	A	A	A	A	R
LG12	3124810	A	G	G	A	A	G	G	R	R	R	R	A	A	G	G	G	G	A	A	R	R	R	R	A	A	G	G	G	G	A	A	A	A	G	G	G	G	R	R	R	R	G	G	A	A	A	A	G
LG12	3124822	G	G	G	G	G	G	G	G	G	G	G	G	G	G	G	G	G	G	G	G	G	G	G	G	G	G	G	G	G	G	G	G	G	G	G	G	G	G	G	G	G	G	G	G	G	G	G	R
LG12	3124836	T	W	W	T	T	W	W	T	T	T	T	T	T	T	T	W	W	T	T	T	T	T	T	T	T	W	W	T	T	T	T	T	T	A	A	T	T	T	T	T	T	W	W	T	T	T	T	T
LG12	3124845	A	R	R	A	A	R	R	A	A	A	A	R	R	R	R	R	W	A	A	R	R	A	A	A	A	R	R	A	A	A	A	A	A	G	A	R	R	R	R	R	R	G	G	A	A	A	A	R
LG12	3124847	A	R	R	A	A	G	G	A	A	A	A	R	R	R	R	R	R	A	A	R	R	A	A	A	A	R	R	A	A	A	A	A	A	G	G	R	R	R	R	R	R	R	R	A	A	A	A	R
LG12	3124917	T	T	T	T	T	T	T	T	T	T	T	T	T	T	T	T	T	T	T	T	T	T	T	T	T	T	T	T	T	T	T	T	T	T	T	T	T	T	T	Y	Y	T	T	T	T	T	T	Y
LG12	3124919	A	G	G	A	A	G	G	R	R	A	A	A	A	G	G	G	G	A	A	A	A	A	A	A	A	G	G	G	G	A	A	A	A	G	G	R	R	R	R	A	A	R	R	A	A	A	A	G
LG12	3124931	G	G	G	G	G	G	G	G	G	G	G	G	G	G	G	G	G	G	G	G	G	G	G	G	G	G	G	G	G	G	G	G	G	G	G	G	G	G	G	K	K	G	G	G	G	G	G	G
LG12	3124932	A	A	A	A	A	A	A	A	A	A	A	A	A	A	A	A	A	A	A	A	A	A	A	A	A	A	A	A	A	A	A	A	A	A	A	A	A	A	A	M	M	A	A	A	A	A	A	A
LG12	3124942	A	G	G	A	A	G	G	R	R	A	A	A	A	G	G	R	R	A	A	A	A	A	A	A	A	G	G	G	G	A	A	A	A	G	G	R	R	R	R	G	G	R	R	A	A	A	A	G
LG12	3124957	A	C	C	A	A	C	C	A	A	A	A	A	A	A	A	M	M	A	A	A	A	A	A	A	A	C	C	C	C	A	A	A	A	A	A	M	M	M	M	A	A	M	M	A	A	A	A	A
LG12	3124961	T	T	T	T	T	T	T	T	T	T	T	T	T	T	T	T	T	T	T	T	T	T	T	T	T	T	T	T	T	T	T	T	T	T	T	T	T	T	T	Y	Y	T	T	T	T	T	T	T
LG12	3124967	T	G	G	T	T	G	G	K	K	T	T	T	T	G	G	G	G	T	T	T	T	T	T	T	T	G	G	G	G	T	T	T	T	G	G	K	K	K	K	K	K	K	K	T	T	T	T	K
LG12	3124973	C	C	C	C	C	C	C	C	C	C	C	C	C	C	C	C	C	C	C	C	C	C	C	C	C	C	C	C	C	C	C	C	T	C	C	C	C	C	C	C	C	C	C	C	C	C	C	C
LG12	3124980	T	T	T	T	T	T	T	T	T	T	T	T	T	T	T	T	T	T	T	T	T	T	T	T	T	T	T	T	T	T	T	T	T	T	T	T	T	T	T	K	K	T	T	T	T	T	T	G
LG12	3124989	A	A	A	A	A	A	A	A	A	A	A	A	A	A	A	A	A	A	A	A	A	A	A	A	A	A	A	A	A	A	A	A	A	A	A	A	A	A	A	C	C	A	A	A	A	A	A	C
LG12	3124991	G	G	G	G	G	G	G	G	G	G	G	G	G	G	G	G	G	G	G	G	G	G	G	G	G	G	G	G	G	G	G	G	G	G	G	G	G	G	G	K	K	G	G	G	G	G	G	G
LG12	3125003	C	G	G	C	C	G	G	S	Y	C	C	C	C	G	G	G	G	C	C	C	C	C	C	C	C	G	G	G	G	C	C	C	C	G	T	S	S	S	S	S	S	S	S	C	C	C	C	S
LG12	3125022	C	C	C	C	C	C	C	C	C	C	C	C	C	C	C	C	C	C	C	C	C	C	C	C	C	C	C	C	C	C	C	C	C	C	C	C	C	C	C	Y	Y	C	C	C	C	C	C	T
LG12	3125034	T	T	T	T	T	T	T	T	T	T	T	T	T	T	T	T	T	T	T	T	T	T	T	T	T	T	T	T	T	T	T	T	T	T	T	T	T	T	T	C	C	T	T	T	T	T	T	C
LG12	3125072	C	C	C	C	C	C	C	C	C	C	C	C	C	C	C	C	C	C	C	C	C	C	C	C	C	C	C	C	C	C	C	C	C	C	C	C	C	C	C	G	G	C	C	C	C	C	C	G
LG12	3125087	G	G	G	G	G	G	G	G	G	G	G	G	G	G	G	G	G	G	G	G	G	G	G	G	G	G	G	G	G	G	G	G	G	G	G	G	G	G	G	R	R	G	G	G	G	G	G	A
LG12	3125096	G	C	C	G	G	C	C	S	S	G	G	G	G	C	C	C	C	G	G	G	G	G	G	G	G	C	C	C	C	G	G	G	G	C	C	S	S	S	S	C	C	G	G	G	G	G	G	C
LG12	3125130	T	T	T	T	T	T	T	T	T	T	T	T	T	T	T	T	T	T	T	T	T	T	T	T	T	T	T	T	T	T	T	T	T	T	T	T	T	T	T	Y	Y	T	T	T	T	T	T	C
LG12	3125167	A	T	T	A	A	T	T	A	A	A	A	A	A	T	T	T	T	A	A	A	A	A	A	A	A	T	T	T	T	A	A	A	A	T	T	W	W	W	W	T	T	W	W	A	A	A	A	T
LG12	3125179	G	G	G	G	G	G	G	G	G	G	G	G	G	G	G	G	G	G	G	G	G	G	G	G	G	G	G	G	G	G	G	G	G	G	G	G	G	G	G	G	G	G	G	G	G	G	G	T
LG12	3125232	G	G	G	G	G	G	G	G	G	G	G	G	G	G	G	G	G	G	G	G	G	G	G	G	G	G	G	G	G	G	G	G	G	G	G	G	G	G	G	G	G	G	G	G	G	G	G	A
LG12	3125253	A	A	A	A	A	A	C	A	A	A	A	A	A	A	C	A	A	A	A	A	A	A	A	A	A	A	A	A	A	A	A	A	A	A	A	A	A	A	A	A	A	A	W	A	A	A	A	A
LG12	3125265	T	T	T	T	T	T	T	T	T	T	T	T	T	T	T	T	T	T	T	T	T	T	T	T	T	T	T	T	T	T	T	T	T	T	T	T	T	T	T	T	T	T	T	T	T	T	T	Y
LG12	3125269	T	T	T	T	T	T	T	T	T	T	T	T	T	T	T	T	T	T	T	T	T	T	T	T	T	T	T	T	T	T	T	T	T	T	T	T	T	T	T	A	A	T	T	T	T	T	T	T
LG12	3125387	A	A	A	A	A	A	A	A	A	A	A	A	A	A	A	A	A	A	A	A	A	A	A	A	A	A	A	A	A	A	A	A	A	A	A	A	A	A	A	A	A	A	A	A	A	A	A	G
LG12	3125410	C	C	C	C	C	C	C	C	C	C	C	C	C	C	C	C	C	C	C	C	C	C	C	C	C	C	C	C	C	C	C	C	C	C	C	C	C	C	C	C	C	C	C	C	C	C	C	G
LG12	3125478	A	A	A	A	A	A	A	A	A	A	A	A	A	A	A	A	A	A	A	A	A	A	A	A	A	A	A	A	A	A	A	A	A	A	A	A	A	A	A	G	G	A	A	A	A	A	A	A
LG12	3125481	G	G	G	G	G	G	G	G	G	G	G	G	G	G	G	G	G	G	G	G	G	G	G	G	G	G	G	G	G	G	G	G	G	G	G	G	G	G	G	A	A	G	G	G	G	G	G	G
LG12	3125526	T	C	C	T	T	C	C	Y	Y	T	T	T	T	C	C	C	C	T	T	T	T	T	T	T	T	C	C	C	C	T	T	T	T	C	C	Y	Y	Y	Y	C	C	Y	Y	T	T	T	T	C
LG12	3125535	A	A	A	A	A	A	A	A	A	A	A	A	A	A	A	A	A	A	A	A	A	A	A	A	A	A	A	A	A	A	A	A	A	A	A	A	A	A	A	G	G	A	A	A	A	A	A	G
LG12	3125565	C	A	A	C	C	A	A	C	C	C	C	C	C	A	A	M	M	C	C	C	C	C	C	C	C	A	A	A	A	C	C	C	C	M	M	M	M	M	M	C	C	M	M	C	C	C	C	C
LG12	3125579	C	T	T	C	C	T	T	Y	K	C	C	C	C	T	C	Y	S	C	C	C	C	C	C	C	C	T	T	T	T	C	C	C	C	T	C	Y	Y	Y	Y	T	T	Y	C	C	C	C	C	C
LG12	3125601	A	G	G	A	A	G	G	R	R	A	A	A	A	G	G	G	G	A	A	A	A	A	A	A	A	G	G	G	G	A	A	A	A	G	G	R	R	R	R	A	A	R	R	A	A	A	A	A
LG12	3125647	C	T	T	C	C	T	T	Y	Y	C	C	C	C	T	T	T	T	C	C	C	C	C	C	C	C	T	T	T	T	C	C	C	C	T	T	Y	Y	Y	Y	C	C	Y	Y	C	C	C	C	C
LG12	3125662	G	G	G	G	G	G	G	G	G	G	G	G	G	G	G	G	G	G	G	G	G	G	G	G	G	G	G	G	G	G	G	G	G	G	G	G	G	G	G	A	A	G	G	G	G	G	G	G
LG12	3125668	G	G	G	G	G	G	G	G	G	G	G	G	G	G	G	G	G	G	G	G	G	G	G	G	G	G	G	G	G	G	G	G	G	G	G	G	G	G	G	G	G	G	G	G	G	G	G	G
LG12	3125720	T	T	T	T	T	T	T	T	T	T	T	T	T	T	T	T	T	T	T	T	T	T	T	T	T	T	T	T	T	T	T	T	T	T	T	T	T	T	T	C	C	T	T	T	T	T	T	C
LG12	3125745	C	C	C	C	C	C	C	C	C	C	C	C	C	C	C	C	C	C	C	C	C	C	C	C	C	C	C	C	C	C	C	C	C	C	C	C	C	C	C	C	C	C	C	C	C	C	C	T
LG12	3125750	T	T	T	T	T	T	T	T	T	T	T	T	T	T	T	T	T	T	T	T	T	T	T	T	T	T	T	T	T	T	T	T	T	T	T	T	T	T	T	C	C	T	T	T	T	T	T	T
LG12	3125785	T	C	C	T	T	C	C	Y	Y	T	T	T	T	C	C	Y	Y	T	T	T	T	T	T	T	T	C	C	C	C	T	T	T	T	C	C	Y	Y	Y	Y	C	C	Y	Y	T	T	T	T	C
LG12	3125790	G	A	A	G	G	A	A	R	R	G	G	G	G	A	A	A	A	G	G	G	G	G	G	G	G	A	A	A	A	G	G	G	G	A	A	R	R	R	R	G	G	R	R	G	G	G	G	G
LG12	3125827	A	G	G	A	A	G	G	R	R	A	A	A	A	G	G	R	W	A	A	A	A	A	A	A	A	G	G	G	G	A	A	A	A	G	G	R	R	R	M	G	G	R	R	A	A	A	A	G
LG12	3125842	G	G	G	G	G	G	G	G	G	G	G	G	G	G	G	G	G	G	G	G	G	G	G	G	G	G	G	G	G	G	G	G	G	G	G	G	G	G	G	G	G	G	G	G	G	G	G	A
LG12	3125915	T	T	T	T	T	T	T	T	T	T	T	T	T	T	T	T	T	T	T	T	T	T	T	T	T	T	T	T	T	T	T	T	T	T	T	T	T	T	T	A	A	T	T	T	T	T	T	T
LG12	3125938	A	A	A	A	A	A	A	A	A	A	A	A	A	A	A	A	A	A	A	A	A	A	A	A	A	A	A	A	A	A	A	A	A	A	A	A	A	A	A	C	C	A	A	A	A	A	A	A
LG12	3125958	C	C	C	C	C	C	C	C	C	C	C	C	C	C	C	C	C	C	C	C	C	C	C	C	C	C	C	C	C	C	C	C	C	C	C	C	C	C	C	Y	Y	C	C	C	C	C	C	C
LG12	3126018	T	Y	Y	T	T	C	C	Y	Y	T	T	T	T	C	C	C	C	T	T	Y	Y	T	T	T	T	C	C	C	C	T	T	T	T	Y	Y	Y	Y	Y	Y	Y	Y	Y	Y	T	T	T	T	C
LG12	3126071	A	A	A	A	A	A	A	A	A	A	A	A	A	A	A	A	A	A	A	A	A	A	A	A	A	A	A	A	A	A	A	A	A	A	A	A	A	A	A	G	G	A	A	A	A	A	A	A
LG12	3126156	C	C	C	C	C	C	C	C	C	C	C	C	C	C	C	C	C	C	C	C	C	C	C	C	C	C	C	C	C	C	C	C	C	C	C	C	C	C	C	T	T	C	C	C	C	C	C	C
LG12	3126184	A	A	A	A	A	A	A	A	A	A	A	A	A	A	A	A	A	A	A	A	A	A	A	A	A	A	A	A	A	A	A	A	A	A	A	A	A	A	A	A	A	A	A	A	A	A	A	R
LG12	3126186	C	T	T	C	C	T	T	T	T	C	C	C	C	T	T	T	T	C	C	C	C	C	C	C	C	T	T	T	T	C	C	C	C	T	T	Y	Y	T	T	C	C	Y	Y	C	C	C	C	T
LG12	3126196	C	C	C	C	C	C	C	C	C	C	C	C	C	C	C	C	C	C	C	C	C	C	C	C	C	C	C	C	C	C	C	C	C	C	C	C	C	C	C	C	C	C	C	C	C	C	C	Y
LG12	3126197	G	G	G	G	G	G	G	G	G	G	G	G	G	G	G	G	G	G	G	G	G	G	G	G	G	G	G	G	G	G	G	G	G	G	G	G	G	G	G	A	A	G	G	G	G	G	G	G
LG12	3126213	G	G	G	G	G	G	G	G	G	G	G	G	G	G	G	G	G	G	G	G	G	G	G	G	G	G	G	G	G	G	G	G	G	G	G	G	G	G	G	A	A	G	G	G	G	G	G	G
LG12	3126214	C	T	T	C	C	T	T	Y	Y	C	C	C	C	T	T	T	T	C	C	C	C	C	C	C	C	T	T	T	T	C	C	C	C	T	T	Y	Y	T	T	C	C	Y	Y	C	C	C	C	C
LG12	3126225	A	T	T	A	A	T	T	W	A	A	A	A	A	T	T	T	T	A	A	A	A	A	A	A	A	T	T	T	T	A	A	A	A	T	T	W	W	T	T	A	A	W	W	A	A	A	A	A
LG12	3126270	A	G	G	A	A	G	G	R	R	A	A	A	A	G	G	G	G	A	A	A	A	A	A	A	A	G	G	G	G	A	A	A	A	G	G	R	R	R	R	G	G	R	R	A	A	A	A	A
LG12	3126302	C	C	C	C	C	C	C	C	C	C	C	C	C	C	C	C	C	C	C	C	C	C	C	C	C	C	C	C	C	C	C	C	C	C	C	C	C	C	C	C	C	C	C	C	C	C	C	A
LG12	3126319	A	T	T	A	A	T	T	W	W	A	A	A	A	T	A	T	T	A	A	A	A	A	A	A	A	T	T	T	T	A	A	A	A	T	T	W	A	W	W	A	A	W	W	A	A	A	A	A
LG12	3126442	A	A	A	A	A	A	A	A	A	A	A	C	C	A	A	A	A	A	A	A	A	A	A	A	A	A	A	A	A	A	A	A	A	A	A	A	A	M	M	A	A	A	A	A	A	A	A	C
LG12	3126541	G	G	G	G	G	C	C	G	G	G	G	G	G	G	G	G	G	G	G	G	G	G	G	G	G	G	G	G	G	G	G	G	G	G	G	G	G	G	G	G	G	G	G	G	G	G	G	G
LG12	3126547	T	T	T	T	T	T	T	T	T	T	T	T	T	T	T	T	T	T	T	T	T	T	T	T	T	T	T	T	T	T	T	T	T	T	T	T	T	T	T	G	G	T	T	T	T	T	T	T
LG12	3126583	A	A	A	A	A	A	A	A	A	A	A	A	A	A	A	A	A	A	A	A	A	A	A	A	A	A	A	A	A	A	A	A	A	A	A	A	A	A	A	G	G	A	A	A	A	A	A	A
LG12	3126590	T	T	T	T	T	T	T	T	T	T	T	Y	Y	T	T	T	T	T	T	T	T	T	T	T	T	T	T	T	T	T	T	T	T	T	T	T	T	T	T	T	T	T	T	T	T	T	T	C
LG12	3126596	T	T	T	T	T	T	T	T	T	T	T	C	C	T	T	T	T	T	T	T	T	T	T	T	T	T	T	T	T	T	T	T	T	T	T	T	T	T	T	C	C	T	T	T	T	T	T	C
LG12	3126640	T	T	T	T	T	T	T	T	T	T	T	T	T	T	T	T	T	T	T	T	T	T	T	T	T	T	T	T	T	T	T	T	T	T	T	T	T	T	T	A	A	T	T	T	T	T	T	T
LG12	3126655	G	G	G	G	G	G	G	G	G	G	G	G	G	G	G	G	G	G	G	G	G	G	G	G	G	G	G	G	G	G	G	G	G	G	G	G	G	G	G	G	G	G	G	G	G	G	G	G
LG12	3126671	A	A	A	A	A	A	A	A	A	A	A	W	W	A	A	A	A	A	A	A	A	A	A	A	A	A	A	A	A	A	A	A	A	A	A	A	A	W	W	W	W	A	A	A	A	A	A	T
LG12	3126696	A	A	A	A	A	A	A	A	A	A	A	R	R	A	A	A	A	A	A	A	A	A	A	A	A	A	A	A	A	A	A	A	A	A	A	A	A	R	R	A	A	A	A	A	A	A	A	A
LG12	3126734	T	T	T	T	T	T	T	T	T	T	T	T	T	T	T	T	T	T	T	T	T	T	T	T	T	T	T	T	T	T	T	T	T	T	T	T	T	T	T	T	T	T	T	T	T	T	T	A
LG12	3126811	C	C	C	C	C	C	C	C	C	C	C	C	C	C	C	C	C	C	C	C	C	C	C	C	C	C	C	C	C	C	C	C	C	C	C	C	C	C	C	C	C	C	C	C	C	C	C	T
LG12	3126815	T	T	T	T	T	T	T	T	T	T	T	T	T	T	T	T	T	T	T	T	T	T	T	T	T	T	T	T	T	T	T	T	T	T	T	T	T	T	T	T	T	T	T	T	T	T	T	C
LG12	3126832	C	C	C	C	C	C	C	C	C	C	C	C	C	C	C	C	C	C	C	C	C	C	C	C	C	C	C	C	C	C	C	C	C	C	C	C	C	C	C	C	C	C	C	C	C	C	C	G
LG12	3126837	G	G	G	G	G	G	G	G	G	G	G	A	A	G	G	G	G	G	G	G	G	G	G	G	G	G	G	G	G	G	G	G	G	G	G	G	G	R	R	A	A	G	G	G	G	G	G	A
LG12	3126861	A	A	A	A	A	A	A	A	A	A	A	G	G	A	A	A	A	A	A	A	A	A	A	A	A	A	A	A	A	A	A	A	A	A	A	A	A	R	R	G	G	A	A	A	A	A	A	G
LG12	3126865	T	T	T	T	T	T	T	T	T	T	T	T	T	T	T	T	T	T	T	T	T	T	T	T	T	T	T	T	T	T	T	T	T	T	T	T	T	T	T	T	T	T	T	T	T	T	T	C
LG12	3126868	C	C	C	C	C	C	C	C	C	C	C	T	T	C	C	C	C	C	C	C	C	C	C	C	C	C	C	C	C	C	C	C	C	C	C	C	C	Y	Y	C	C	C	C	C	C	C	C	C
LG12	3126870	T	T	T	T	T	T	T	T	T	T	T	T	T	T	T	T	T	T	T	T	T	T	T	T	T	T	T	T	T	T	T	T	T	T	T	T	T	T	T	T	T	T	T	T	T	T	T	C
LG12	3126877	T	T	T	T	T	T	T	T	T	T	T	T	T	T	C	T	T	T	T	T	T	T	T	T	T	T	T	T	T	T	T	T	T	T	T	T	T	T	T	T	T	T	T	T	T	T	T	T
LG12	3126881	C	C	C	C	C	C	C	C	C	C	C	C	C	C	C	C	C	C	C	C	C	C	C	C	C	C	C	C	C	C	C	C	C	C	C	C	C	C	C	C	C	C	C	C	C	C	C	T
LG12	3126911	C	C	C	C	C	C	C	C	C	C	C	C	C	C	C	C	C	C	C	C	C	C	C	C	C	C	C	C	C	C	C	C	C	C	C	C	C	C	C	C	C	C	C	C	C	C	C	T
LG12	3126916	G	G	G	G	G	G	G	G	G	G	G	G	G	G	G	G	G	G	G	G	G	G	G	G	G	G	G	G	G	G	G	G	G	G	G	G	G	G	G	A	A	G	G	G	G	G	G	G
LG12	3126917	C	C	C	C	C	C	C	C	C	C	C	C	C	C	C	C	C	C	C	C	C	C	C	C	C	C	C	C	C	C	C	C	C	C	C	C	C	C	C	C	C	C	C	C	C	C	C	A
LG12	3126923	G	G	G	G	G	G	G	G	G	G	G	G	G	G	G	G	G	G	G	G	G	G	G	G	G	G	G	G	G	G	G	G	G	G	G	G	G	G	G	G	G	G	G	G	G	G	G	A
LG12	3126931	C	C	C	C	C	C	C	C	C	C	C	C	C	C	C	C	C	C	C	C	C	C	C	C	C	C	C	C	C	C	C	C	C	C	C	C	C	C	C	C	C	C	C	C	C	C	C	T
LG12	3126938	A	A	A	A	A	A	A	A	A	A	A	A	A	A	A	A	A	A	A	A	A	A	A	A	A	A	A	A	A	A	A	A	A	A	A	A	A	A	A	A	A	A	A	A	A	A	A	G
LG12	3126939	A	A	A	A	A	A	A	A	A	A	A	A	A	A	A	A	A	A	A	A	A	A	A	A	A	A	A	A	A	A	A	A	A	A	A	A	A	A	A	A	A	A	A	A	A	A	A	G
LG12	3126955	G	G	G	G	G	G	G	G	G	G	G	A	A	G	G	G	G	G	G	G	G	G	G	G	G	G	G	G	G	G	G	G	G	G	G	G	G	R	R	A	A	G	G	G	G	G	G	A
LG12	3126967	C	C	C	C	C	C	C	C	C	C	C	C	C	C	C	C	C	C	C	C	C	C	C	C	C	C	C	C	C	C	C	C	C	C	C	C	C	C	C	C	C	C	C	C	C	C	C	C
LG12	3126982	T	T	T	T	T	T	T	T	T	T	T	G	G	T	T	T	T	T	T	T	T	T	T	T	T	T	T	T	T	T	T	T	T	T	T	T	T	K	K	G	G	T	T	T	T	T	T	T
LG12	3127114	C	C	C	C	C	C	C	C	C	C	C	Y	Y	C	C	C	C	C	C	C	C	C	C	C	C	C	C	C	C	C	C	C	C	C	C	C	C	Y	Y	C	C	C	C	C	C	C	C	C
LG12	3127141	G	G	G	G	G	G	G	G	G	G	G	G	G	G	G	G	G	G	G	G	G	G	G	G	G	G	G	G	G	G	G	G	G	G	G	G	G	G	G	C	C	G	G	G	G	G	G	C
LG12	3127161	C	C	C	C	C	C	C	C	C	C	C	Y	Y	C	C	C	C	C	C	C	C	C	C	C	C	C	C	C	C	C	C	C	C	C	C	C	C	Y	Y	C	C	C	C	C	C	C	C	C
LG12	3127403	T	T	T	T	T	T	T	T	T	T	T	G	G	T	T	T	T	T	T	T	T	T	T	T	T	T	T	T	T	T	T	T	T	T	T	T	T	K	K	G	G	T	T	T	T	T	T	G
LG12	3127453	G	G	G	G	G	G	G	G	G	G	G	A	A	G	G	G	G	G	G	G	G	G	G	G	G	G	G	G	G	G	G	G	G	G	G	G	G	R	R	A	A	G	G	G	G	G	G	A
	8091
Fragment 2,size: 5,421bp;Total SNP: 411;Concordance rate:92.5%
LG12	3153414	G	G	G	G	G	G	G	G	G	G	G	G	G	G	G	G	G	G	G	G	G	G	G	G	G	G	G	G	G	G	G	G	G	G	G	G	G	G	G	A	A	G	G	G	G	G	G	G
LG12	3153845	C	C	C	C	C	C	C	C	C	C	C	Y	M	C	C	C	C	C	C	C	C	C	C	C	C	C	C	C	C	C	C	C	C	C	C	C	C	C	C	C	C	C	C	C	C	C	C	C
LG12	3154036	G	G	G	G	G	G	G	G	G	G	G	A	A	G	G	G	G	G	G	G	G	G	G	G	G	G	G	G	G	G	G	G	G	G	G	G	G	G	G	A	A	G	G	G	G	G	G	A
LG12	3154046	A	A	A	A	A	A	A	A	A	A	A	A	A	A	A	A	A	A	A	A	A	A	A	A	A	A	A	A	A	A	A	A	A	A	A	A	A	A	A	G	G	A	A	A	A	A	A	G
LG12	3154420	T	T	T	T	T	T	T	T	T	T	T	T	T	T	T	T	T	T	T	T	T	T	T	T	T	T	T	T	T	T	T	T	T	T	T	T	T	T	T	C	T	T	T	T	T	T	T	T
LG12	3154528	G	G	G	G	G	G	G	G	G	G	G	G	G	G	G	G	G	G	G	G	G	G	G	G	G	G	G	G	G	G	G	G	G	G	G	G	G	G	G	G	G	G	G	G	G	G	G	G
LG12	3154548	C	C	C	C	C	C	C	C	C	C	C	C	C	C	C	C	C	C	C	C	C	C	C	C	C	C	C	C	C	C	C	C	C	C	C	C	C	C	C	T	T	C	C	C	C	C	C	C
LG12	3154564	C	C	C	C	C	C	C	C	C	C	C	C	C	C	C	C	C	C	C	C	C	C	C	C	C	C	C	C	C	C	C	C	C	C	C	C	C	C	C	C	C	C	C	C	C	C	C	Y
LG12	3154567	A	A	A	A	A	A	A	A	A	A	A	A	A	A	A	A	A	A	A	A	A	A	A	A	A	A	A	A	A	A	A	A	A	A	A	A	A	A	A	A	A	A	A	A	A	A	A	R
LG12	3154570	T	T	T	T	T	T	T	T	T	T	T	T	T	T	T	T	T	T	T	T	T	T	T	T	T	T	T	T	T	T	T	T	T	T	T	T	T	T	T	C	C	T	T	T	T	T	T	T
LG12	3154589	T	T	T	T	T	T	T	T	T	T	T	T	T	T	T	T	T	T	T	T	T	T	T	T	T	T	T	T	T	T	T	T	T	T	T	T	T	T	T	T	T	T	T	T	T	T	T	K
LG12	3154591	C	C	C	C	C	C	C	C	C	C	C	Y	Y	C	C	C	C	C	C	C	C	C	C	C	C	C	C	C	C	C	C	C	C	C	C	C	C	C	C	C	C	C	C	C	C	C	C	C
LG12	3154596	A	A	A	A	A	A	A	A	A	A	A	G	G	A	A	A	A	A	A	A	A	A	A	A	A	A	A	A	A	A	A	A	A	A	A	A	A	A	A	A	A	A	A	A	A	A	A	A
LG12	3154619	A	A	A	A	A	A	A	A	A	A	A	A	A	A	A	A	A	A	A	A	A	A	A	A	A	A	A	A	A	A	A	A	A	A	A	A	A	A	A	G	G	A	A	A	A	A	A	A
LG12	3154625	C	C	C	C	C	C	C	C	C	C	C	T	T	C	C	C	C	C	C	C	C	C	C	C	C	C	C	C	C	C	C	C	C	C	C	C	C	C	C	C	C	C	C	C	C	C	C	C
LG12	3154627	A	A	A	A	A	A	A	A	A	A	A	A	A	A	A	A	A	A	A	A	A	A	A	A	A	A	A	A	A	A	A	A	A	A	A	A	A	A	A	C	C	A	A	A	A	A	A	A
LG12	3154628	T	T	T	T	T	T	T	T	T	T	T	T	T	T	T	T	T	T	T	T	T	T	T	T	T	T	T	T	T	T	T	T	T	T	T	T	T	T	T	T	T	T	T	T	T	T	T	C
LG12	3154638	T	T	T	T	T	T	T	T	T	T	T	T	T	T	T	T	T	T	T	T	T	T	T	T	T	T	T	T	T	T	T	T	T	T	T	T	T	T	T	T	T	T	T	T	T	T	T	C
LG12	3154649	C	C	C	C	C	C	C	C	C	C	C	C	C	C	C	C	C	C	C	C	C	C	C	C	C	C	C	C	C	C	C	C	C	C	C	C	C	C	C	T	T	C	C	C	C	C	C	C
LG12	3154657	C	C	C	C	C	C	C	C	C	C	C	C	C	C	C	C	C	C	C	C	C	C	C	C	C	C	C	C	C	C	C	C	C	C	C	C	C	C	C	A	C	C	C	C	C	C	C	C
LG12	3154664	A	A	A	A	A	A	A	A	A	A	A	A	A	A	A	A	A	A	A	A	A	A	A	A	A	A	A	A	A	A	A	A	A	A	A	A	A	A	A	G	G	A	A	A	A	A	A	A
LG12	3154666	G	G	G	G	G	G	G	G	G	G	G	A	A	G	G	G	G	G	G	G	G	G	G	G	G	G	G	G	G	G	G	G	G	G	G	G	G	G	G	G	G	G	G	G	G	G	G	G
LG12	3154672	A	A	A	A	A	A	A	A	A	A	A	A	A	A	A	A	A	A	A	A	A	A	A	A	A	A	A	A	A	A	A	A	A	A	A	A	A	A	A	A	A	A	A	A	A	A	A	A
LG12	3154682	A	A	A	A	A	A	A	A	A	A	A	A	A	A	A	A	A	A	A	A	A	A	A	A	A	A	A	A	A	A	A	A	A	A	A	A	A	A	A	G	G	A	A	A	A	A	A	A
LG12	3154688	G	G	G	G	G	G	G	G	G	G	G	R	R	G	G	G	G	G	G	G	G	G	G	G	G	G	G	G	G	G	G	G	G	G	G	G	G	G	G	G	G	G	G	G	G	G	G	G
LG12	3154702	C	C	C	C	C	C	C	C	C	C	C	C	C	C	C	C	C	C	C	C	C	C	C	C	C	C	C	C	C	C	C	C	C	C	C	C	C	C	C	T	T	C	C	C	C	C	C	C
LG12	3154709	T	T	T	T	T	T	T	T	T	T	T	G	G	T	T	T	T	T	T	T	T	T	T	T	T	T	T	T	T	T	T	T	T	T	T	T	T	T	T	T	T	T	T	T	T	T	T	T
LG12	3154719	T	T	T	T	T	T	T	T	T	T	T	T	T	T	T	T	T	T	T	T	T	T	T	T	T	T	T	T	T	T	T	T	T	T	T	T	T	T	T	G	G	T	T	T	T	T	T	T
LG12	3154726	G	G	G	G	G	G	G	G	G	G	G	G	G	G	G	G	G	G	G	G	G	G	G	G	G	G	G	G	G	G	G	G	G	G	G	G	G	G	G	A	A	G	G	G	G	G	G	A
LG12	3154748	A	A	A	A	A	A	A	A	A	A	A	A	A	A	A	A	A	A	A	A	A	A	A	A	A	A	A	A	A	A	A	A	A	A	A	A	A	A	A	A	A	A	A	A	A	A	A	G
LG12	3154756	G	G	G	G	G	G	G	G	G	G	G	G	G	G	G	G	G	G	G	G	G	G	G	G	G	G	G	G	G	G	G	G	G	G	G	G	G	G	G	A	A	G	G	G	G	G	G	G
LG12	3154757	A	A	A	A	A	A	A	A	A	A	A	G	G	A	A	A	A	A	A	A	A	A	A	A	A	A	A	A	A	A	A	A	A	A	A	A	A	A	A	A	A	A	A	A	A	A	A	G
LG12	3154763	A	A	A	A	A	A	A	A	A	A	A	A	A	A	A	A	A	A	A	A	A	A	A	A	A	A	A	A	A	A	A	A	A	A	A	A	A	A	A	R	R	A	A	A	A	A	A	A
LG12	3154768	T	T	T	T	T	T	T	T	T	T	T	T	T	T	T	T	T	T	T	T	T	T	T	T	T	T	T	T	T	T	T	T	T	T	T	T	T	T	T	C	C	T	T	T	T	T	T	T
LG12	3154777	A	A	A	A	A	A	A	A	A	A	A	A	A	A	A	A	A	A	A	A	A	A	A	A	A	A	A	A	A	A	A	A	A	A	A	A	A	A	A	G	G	A	A	A	A	A	A	A
LG12	3154783	G	G	G	G	G	G	G	G	G	G	G	G	G	G	G	G	G	G	G	G	G	G	G	G	G	G	G	G	G	G	G	G	G	G	G	G	G	G	G	T	T	G	G	G	G	G	G	G
LG12	3154788	G	G	G	G	G	G	G	G	G	G	G	G	G	G	G	G	G	G	G	G	G	G	G	G	G	G	G	G	G	G	G	G	G	G	G	G	G	G	G	A	A	G	G	G	G	G	G	G
LG12	3154857	C	C	C	C	C	C	C	C	C	C	C	Y	C	C	C	C	C	C	C	C	C	C	C	C	C	C	C	C	C	C	C	C	C	C	C	C	C	C	C	C	C	C	C	C	C	C	C	T
LG12	3154858	G	G	G	G	G	G	G	G	G	G	G	G	G	G	G	G	G	G	G	G	G	G	G	G	G	G	G	G	G	G	G	G	G	G	G	G	G	G	G	R	R	G	G	G	G	G	G	G
LG12	3154862	T	T	T	T	T	T	T	T	T	T	T	T	T	T	T	T	T	T	T	T	T	T	T	T	T	T	T	T	T	T	T	T	T	T	T	T	T	T	T	Y	Y	T	T	T	T	T	T	T
LG12	3154872	G	G	G	G	G	G	G	G	G	G	G	G	G	G	G	G	G	G	G	G	G	G	G	G	G	G	G	G	G	G	G	G	G	G	G	G	G	G	G	K	K	G	G	G	G	G	G	G
LG12	3154882	T	T	T	T	T	T	T	T	T	T	T	W	W	T	T	T	T	T	T	T	T	T	T	T	T	T	T	T	T	T	T	T	T	T	T	T	T	T	T	T	T	T	T	T	T	T	T	T
LG12	3154884	T	T	T	T	T	T	T	T	T	T	T	T	T	T	T	T	T	T	T	T	T	T	T	T	T	T	T	T	T	T	T	T	T	T	T	T	T	T	T	T	T	T	T	T	T	T	T	C
LG12	3154891	A	A	A	A	A	A	A	A	A	A	A	G	G	A	A	A	A	A	A	A	A	A	A	A	A	A	A	A	A	A	A	A	A	A	A	A	A	A	A	R	A	A	A	A	A	A	A	G
LG12	3154892	A	A	A	A	A	A	A	A	A	A	A	A	A	A	A	A	A	A	A	A	A	A	A	A	A	A	A	A	A	A	A	A	A	A	A	A	A	A	A	R	R	A	A	A	A	A	A	A
LG12	3154910	T	T	T	T	T	T	T	T	T	T	T	Y	Y	T	T	T	T	T	T	T	T	T	T	T	T	T	T	T	T	T	T	T	T	T	T	T	T	T	T	T	T	T	T	T	T	T	T	T
LG12	3154950	C	C	C	C	C	C	C	C	C	C	C	C	C	C	C	C	C	C	C	C	C	C	C	C	C	C	C	C	C	C	C	C	C	C	C	C	C	C	C	C	C	C	C	C	C	C	C	T
LG12	3154966	G	G	G	G	G	G	G	G	G	G	G	G	G	G	G	G	G	G	G	G	G	G	G	G	G	G	G	G	G	G	G	G	G	G	G	G	G	G	G	G	G	G	G	G	G	G	G	R
LG12	3154990	G	G	G	G	G	G	G	G	G	G	G	G	G	G	G	G	G	G	G	G	G	G	G	G	G	G	G	G	G	G	G	G	G	G	G	G	G	G	G	A	A	G	G	G	G	G	G	G
LG12	3155003	A	A	A	A	A	A	A	A	A	A	A	A	A	A	A	A	A	A	A	A	A	A	A	A	A	A	A	A	A	A	A	A	A	A	A	A	A	A	A	A	A	A	A	A	A	A	A	A
LG12	3155005	T	T	T	T	T	T	T	T	T	T	T	T	T	T	T	T	T	T	T	T	T	T	T	T	T	T	T	T	T	T	T	T	T	T	T	T	T	T	T	C	C	T	T	T	T	T	T	T
LG12	3155015	T	T	T	T	T	T	T	T	T	T	T	C	T	T	T	T	T	T	T	T	T	T	T	T	T	T	T	T	T	T	T	T	T	T	T	T	T	T	T	C	C	T	T	T	T	T	T	C
LG12	3155128	A	A	A	A	A	A	A	A	A	A	A	T	T	A	A	A	A	A	A	A	A	A	A	A	A	A	A	A	A	A	A	A	A	A	A	A	A	A	A	T	T	A	A	A	A	A	A	A
LG12	3155142	G	G	G	G	G	G	G	G	G	G	G	T	T	G	G	G	G	G	G	G	G	G	G	G	G	G	G	G	G	G	G	G	G	G	G	G	G	G	G	T	T	G	G	G	G	G	G	G
LG12	3155147	C	C	C	C	C	C	C	C	C	C	C	G	G	C	C	C	C	C	C	C	C	C	C	C	C	C	C	C	C	C	C	C	C	C	C	C	C	C	C	G	G	C	C	C	C	C	C	C
LG12	3155204	C	C	C	C	C	C	C	C	C	C	C	C	C	C	C	C	C	C	C	C	C	C	C	C	C	C	C	C	C	C	C	C	C	C	C	C	C	C	C	C	C	C	C	C	C	C	C	T
LG12	3155283	A	A	A	A	A	A	A	A	A	A	A	A	A	A	A	A	A	A	A	A	A	A	A	A	A	A	A	A	A	A	A	A	A	A	A	A	A	A	A	A	A	A	A	A	A	A	A	G
LG12	3155286	A	A	A	A	A	A	A	A	A	A	A	A	A	A	A	A	A	A	A	A	A	A	A	A	A	A	A	A	A	A	A	A	A	A	A	A	A	A	A	A	A	A	A	A	A	A	A	C
LG12	3155336	G	G	G	G	G	G	G	G	G	G	G	G	G	G	G	G	G	G	G	G	G	G	G	G	G	G	G	G	G	G	G	G	G	G	G	G	G	G	G	G	G	G	G	G	G	G	G	C
LG12	3155357	C	C	C	C	C	C	C	C	C	C	C	C	C	C	C	C	C	C	C	C	C	C	C	C	C	C	C	C	C	C	C	C	C	C	C	C	C	C	C	C	C	C	C	C	C	C	C	A
LG12	3155381	A	A	A	A	A	A	A	A	A	A	A	A	A	A	A	A	A	A	A	A	A	A	A	A	A	A	A	A	A	A	A	A	A	A	A	A	A	A	A	G	G	A	A	A	A	A	A	G
LG12	3155512	C	C	C	C	C	C	C	C	C	C	C	C	C	C	C	C	C	C	C	C	C	C	C	C	C	C	C	C	C	C	C	C	C	C	C	C	C	C	C	A	A	C	C	C	C	C	C	C
LG12	3155541	T	T	T	T	T	T	T	T	T	T	T	C	C	T	T	T	T	T	T	T	T	T	T	T	T	T	T	T	T	T	T	T	T	T	T	T	T	T	T	C	C	T	T	T	T	T	T	C
LG12	3155543	A	A	A	A	A	A	A	A	A	A	A	A	A	A	A	A	A	A	A	A	A	A	A	A	A	A	A	A	A	A	A	A	A	A	A	A	A	A	A	C	C	A	A	A	A	A	A	A
LG12	3155558	T	T	T	T	T	T	T	T	T	T	T	C	C	T	T	T	T	T	T	T	T	T	T	T	T	T	T	T	T	T	T	T	T	T	T	T	T	T	T	T	T	T	T	T	T	T	T	C
LG12	3155562	A	A	A	A	A	A	A	A	A	A	A	G	G	A	A	A	A	A	A	A	A	A	A	A	A	A	A	A	A	A	A	A	A	A	A	A	A	A	A	G	G	A	A	A	A	A	A	G
LG12	3155573	G	G	G	G	G	G	G	G	G	G	G	G	G	G	G	G	G	G	G	G	G	G	G	G	G	G	G	G	G	G	G	G	G	G	G	G	G	G	G	T	T	G	G	G	G	G	G	G
LG12	3155591	G	G	G	G	G	G	G	G	G	G	G	G	G	G	G	G	G	G	G	G	G	G	G	G	G	G	G	G	G	G	G	G	G	G	G	G	G	G	G	T	T	G	G	G	G	G	G	G
LG12	3155625	T	T	T	T	T	T	T	T	T	T	T	G	G	T	T	T	T	T	T	T	T	T	T	T	T	T	T	T	T	T	T	T	T	T	T	T	T	T	T	T	T	T	T	T	T	T	T	G
LG12	3155644	A	A	A	A	A	A	A	A	A	A	A	A	A	A	A	A	A	A	A	A	A	A	A	A	A	A	A	A	A	A	A	A	A	A	A	A	A	A	A	G	G	A	A	A	A	A	A	A
LG12	3155717	G	G	G	G	G	G	G	G	G	G	G	A	A	G	G	G	G	G	G	G	G	G	G	G	G	G	G	G	G	G	G	G	G	G	G	G	G	G	G	G	G	G	G	G	G	G	G	A
LG12	3155722	C	C	C	C	C	C	C	C	C	C	C	C	C	C	C	C	C	C	C	C	C	C	C	C	C	C	C	C	C	C	C	C	C	C	C	C	C	C	C	T	T	C	C	C	C	C	C	C
LG12	3155763	A	A	A	A	A	A	A	A	C	A	A	A	A	A	A	A	A	A	A	A	A	A	A	A	A	A	A	A	A	A	A	A	A	A	A	A	A	A	A	A	A	A	A	A	A	A	A	A
LG12	3155809	C	C	C	C	C	C	C	C	C	C	C	C	C	C	C	C	C	C	C	C	C	C	C	C	C	C	C	C	C	C	C	C	C	C	C	C	C	C	C	A	A	C	C	C	C	C	C	C
LG12	3155902	G	G	G	G	G	G	G	G	G	G	G	G	G	G	G	G	G	G	G	G	G	G	G	G	G	G	G	G	G	G	G	G	G	G	G	G	G	G	G	G	G	G	G	G	G	G	G	C
LG12	3155972	G	G	G	G	G	G	G	G	G	G	G	A	A	G	G	G	G	G	G	G	G	G	G	G	G	G	G	G	G	G	G	G	G	G	G	G	G	G	G	A	A	G	G	G	G	G	G	A
LG12	3156256	G	G	G	G	G	G	G	G	G	G	G	C	C	G	G	G	G	G	G	G	G	G	G	G	G	G	G	G	G	G	G	G	G	G	G	G	G	G	G	C	C	G	G	G	G	G	G	G
LG12	3156278	T	T	T	T	T	T	T	T	T	T	T	W	T	T	T	T	T	T	T	T	T	T	T	T	T	T	T	T	T	T	T	T	T	T	T	T	T	T	T	T	T	T	T	T	T	T	T	T
LG12	3156304	C	C	C	C	C	C	C	C	C	C	C	T	T	C	C	C	C	C	C	C	C	C	C	C	C	C	C	C	C	C	C	C	C	C	C	C	C	C	C	T	T	C	C	C	C	C	C	T
LG12	3156392	A	A	A	A	A	A	A	A	A	A	A	G	G	A	A	A	A	A	A	A	A	A	A	A	A	A	A	A	A	A	A	A	A	A	A	A	A	A	A	A	A	A	A	A	A	A	A	A
LG12	3156426	A	A	A	A	A	A	A	A	A	A	A	A	A	A	A	A	A	A	A	A	A	A	A	A	A	A	A	A	A	A	A	A	A	A	A	A	A	A	A	A	A	A	A	A	A	A	A	G
LG12	3156437	T	T	T	T	T	T	T	T	T	T	T	A	A	T	T	T	T	T	T	T	T	T	T	T	T	T	T	T	T	T	T	T	T	T	T	T	T	T	T	T	T	T	T	T	T	T	T	T
LG12	3156470	G	G	G	G	G	G	G	G	G	G	G	G	G	G	G	G	G	G	G	G	G	G	G	G	G	G	G	G	G	G	G	G	G	G	G	G	G	G	G	R	R	G	G	G	G	G	G	A
LG12	3156479	C	C	C	C	C	C	C	C	C	C	C	G	G	C	C	C	C	C	C	C	C	C	C	C	C	C	C	C	C	C	C	C	C	C	C	C	C	C	C	C	C	C	C	C	C	C	C	C
LG12	3156485	T	T	T	T	T	T	T	T	T	T	T	T	T	T	T	T	T	T	T	T	T	T	T	T	T	T	T	T	T	T	T	T	T	T	T	T	T	T	T	W	W	T	T	T	T	T	T	T
LG12	3156489	G	G	G	G	G	G	G	G	G	G	G	G	G	G	G	G	G	G	G	G	G	G	G	G	G	G	G	G	G	G	G	G	G	G	G	G	G	G	G	R	R	G	G	G	G	G	G	A
LG12	3156492	C	C	C	C	C	C	C	C	C	C	C	C	C	C	C	C	C	C	C	C	C	C	C	C	C	C	C	C	C	C	C	C	C	C	C	C	C	C	C	Y	Y	C	C	C	C	C	C	T
LG12	3156556	A	A	A	A	A	A	A	A	A	A	A	A	A	A	A	A	A	A	A	A	A	A	A	A	A	A	A	A	A	A	A	A	A	A	A	A	A	A	A	R	R	A	A	A	A	A	A	G
LG12	3156621	A	A	A	A	A	A	A	A	A	A	A	M	M	A	A	A	A	A	A	A	A	A	A	A	A	A	A	A	A	A	A	A	A	A	A	A	A	A	A	M	M	A	A	A	A	A	A	C
LG12	3156643	T	T	T	T	T	T	T	T	T	T	T	T	T	T	T	T	T	T	T	T	T	T	T	T	T	T	T	T	T	T	T	T	T	T	T	T	T	T	T	Y	Y	T	T	T	T	T	T	C
LG12	3156647	G	G	G	G	G	G	G	G	G	G	G	G	G	G	G	G	G	G	G	G	G	G	G	G	G	G	G	G	G	G	G	G	G	G	G	G	G	G	G	R	R	G	G	G	G	G	G	G
LG12	3156659	T	T	T	T	T	T	T	T	T	T	T	Y	Y	T	T	T	T	T	T	T	T	T	T	T	T	T	T	T	T	T	T	T	T	T	T	T	T	T	T	T	T	T	T	T	T	T	T	T
LG12	3156706	A	A	A	A	A	A	A	A	A	A	A	A	A	A	A	A	A	A	A	A	A	A	A	A	A	A	A	A	A	A	A	A	A	A	A	A	A	A	A	C	C	A	A	A	A	A	A	A
LG12	3156718	A	A	A	A	A	A	A	A	A	A	A	A	A	A	A	A	A	A	A	A	A	A	A	A	A	A	A	A	A	A	A	A	A	A	A	A	A	A	A	A	A	A	A	A	A	A	A	G
LG12	3156741	T	T	T	T	T	T	T	T	T	T	T	T	T	T	T	T	T	T	T	T	T	T	T	T	T	T	T	T	T	T	T	T	T	T	T	T	T	T	T	C	C	T	T	T	T	T	T	Y
LG12	3156744	T	T	T	T	T	T	T	T	T	T	T	T	T	T	T	T	T	T	T	T	T	T	T	T	T	T	T	T	T	T	T	T	T	T	T	T	T	T	T	C	C	T	T	T	T	T	T	Y
LG12	3156899	A	A	A	A	A	A	A	A	A	A	A	T	T	A	A	A	A	A	A	A	A	A	A	A	A	A	A	A	A	A	A	A	A	A	A	A	A	A	A	A	A	A	A	A	A	A	A	A
LG12	3156904	A	A	A	A	A	A	A	A	A	A	A	A	A	A	A	A	A	A	A	A	A	A	A	A	A	A	A	A	A	A	A	A	A	A	A	A	A	A	A	A	A	A	A	A	A	A	A	T
LG12	3156937	G	G	G	G	G	G	G	G	G	G	G	T	T	G	G	G	G	G	G	G	G	G	G	G	G	G	G	G	G	G	G	G	G	G	G	G	G	G	G	G	G	G	G	G	G	G	G	G
LG12	3156942	T	T	T	T	T	T	T	T	T	T	T	G	G	T	T	T	T	T	T	T	T	T	T	T	T	T	T	T	T	T	T	T	T	T	T	T	T	T	T	T	T	T	T	T	T	T	T	K
LG12	3156949	G	G	G	G	G	G	G	G	G	G	G	G	G	G	G	G	G	G	G	G	G	G	G	G	G	G	G	G	G	G	G	G	G	G	G	G	G	G	G	T	T	G	G	G	G	G	G	G
LG12	3157052	G	G	G	G	G	G	G	G	G	G	G	G	G	G	G	G	G	G	G	G	G	G	G	G	G	G	G	G	G	G	G	G	G	G	G	G	G	G	G	G	G	G	G	G	G	G	G	A
LG12	3157110	T	T	T	T	T	T	T	T	T	T	T	T	T	T	T	T	T	T	T	T	T	T	T	T	T	T	T	T	T	T	T	T	T	T	T	T	T	T	T	C	C	T	T	T	T	T	T	T
LG12	3157203	T	T	T	T	T	T	T	T	T	T	T	T	T	T	T	T	T	T	T	T	T	T	T	T	T	T	T	T	T	T	T	T	T	T	T	T	T	T	T	C	C	T	T	T	T	T	T	T
LG12	3157208	C	C	C	C	C	C	C	C	C	C	C	C	C	C	C	C	C	C	C	C	C	C	C	C	C	C	C	C	C	C	C	C	C	C	C	C	C	C	C	A	A	C	C	C	C	C	C	C
LG12	3157239	A	A	A	A	A	A	A	A	A	A	A	A	A	A	A	A	A	A	A	A	A	A	A	A	A	A	A	A	A	A	A	A	A	A	A	A	A	A	A	G	G	A	A	A	A	A	A	A
LG12	3157266	A	A	A	A	A	A	A	A	A	A	A	A	A	A	A	A	A	A	A	A	A	A	A	A	A	A	A	A	A	A	A	A	A	A	A	A	A	A	A	A	A	A	A	A	A	A	A	C
LG12	3157357	G	G	G	G	G	G	G	G	G	G	G	G	G	G	G	G	G	G	G	G	G	G	G	G	G	G	G	G	G	G	G	G	G	G	G	G	G	G	G	A	A	G	G	G	G	G	G	G
LG12	3157427	C	C	C	C	C	C	C	C	C	C	C	C	C	C	C	C	C	C	C	C	C	C	C	C	C	C	C	C	C	C	C	C	C	C	C	C	C	C	C	S	S	C	C	C	C	C	C	C
LG12	3157428	T	T	T	T	T	T	T	T	T	T	T	T	T	T	T	T	T	T	T	T	T	T	T	T	T	T	T	T	T	T	T	T	T	T	T	T	T	T	T	W	W	T	T	T	T	T	T	T
LG12	3157431	C	C	C	C	C	C	C	C	C	C	C	C	C	C	C	C	C	C	C	C	C	C	C	C	C	C	C	C	C	C	C	C	C	C	C	C	C	C	C	A	A	C	C	C	C	C	C	C
LG12	3157442	G	G	G	G	G	G	G	G	G	G	G	G	G	G	G	G	G	G	G	S	S	G	G	G	G	G	G	G	G	G	G	G	G	G	G	G	G	G	G	C	C	G	G	G	G	G	G	G
LG12	3157509	T	T	T	T	T	T	T	T	T	T	T	T	T	T	T	T	T	T	T	T	T	T	T	T	T	T	T	T	T	T	T	T	T	T	T	T	T	T	T	C	C	T	T	T	T	T	T	C
LG12	3157526	G	G	G	G	G	G	G	G	G	G	G	G	G	G	G	G	G	G	G	G	G	G	G	G	G	G	G	G	G	G	G	G	G	G	G	G	G	G	G	S	S	G	G	G	G	G	G	G
LG12	3157543	G	G	G	G	G	G	G	G	G	G	G	G	G	G	G	G	G	G	G	G	G	G	G	G	G	G	G	G	G	G	G	G	G	G	G	G	G	G	G	R	R	G	G	G	G	G	G	G
LG12	3157564	A	A	A	A	A	A	A	A	A	A	A	T	T	A	A	A	A	A	A	A	A	A	A	A	A	A	A	A	A	A	A	A	A	A	A	A	A	A	A	A	A	A	A	A	A	A	A	A
LG12	3157565	G	G	G	G	G	G	G	G	G	G	G	G	G	G	G	G	G	G	G	G	G	G	G	G	G	G	G	G	G	G	G	G	G	G	G	G	G	G	G	K	K	G	G	G	G	G	G	G
LG12	3157571	G	G	G	G	G	G	G	G	G	G	G	G	G	G	G	G	G	G	G	G	G	G	G	G	G	G	G	G	G	G	G	G	G	G	G	G	G	G	G	R	R	G	G	G	G	G	G	G
LG12	3157585	C	C	C	C	C	C	C	C	C	C	C	Y	S	C	C	C	C	C	C	C	C	C	C	C	C	Y	Y	C	C	C	C	C	C	C	C	C	C	C	C	T	A	C	C	C	C	C	C	T
LG12	3157618	G	G	G	G	G	G	G	G	G	G	G	G	G	G	G	G	G	G	G	G	G	G	G	G	G	G	G	G	G	G	G	G	G	G	G	G	G	G	G	R	R	G	G	G	G	G	G	G
LG12	3157630	T	T	T	T	T	T	T	T	T	T	T	T	T	T	T	T	T	T	T	T	T	T	T	T	T	T	T	T	T	T	T	T	T	T	T	T	T	T	T	Y	Y	T	T	T	T	T	T	T
LG12	3157645	A	A	A	A	A	A	A	A	A	A	A	A	A	A	A	A	A	A	A	A	A	A	A	A	A	A	A	A	A	A	A	A	A	A	A	A	A	A	A	R	R	A	A	A	A	A	A	A
LG12	3157651	T	T	T	T	T	T	T	T	T	T	T	T	T	T	T	T	T	T	T	T	T	T	T	T	T	T	T	T	T	T	T	T	T	T	T	T	T	T	T	Y	Y	T	T	T	T	T	T	T
LG12	3157658	C	C	C	C	C	C	C	C	C	C	C	C	C	C	C	C	C	C	C	C	C	C	C	C	C	C	C	C	C	C	C	C	C	C	C	C	C	C	C	S	S	C	C	C	C	C	C	C
LG12	3157659	C	C	C	C	C	C	C	C	C	C	C	C	C	C	C	C	C	C	C	C	C	C	C	C	C	C	C	C	C	C	C	C	C	C	C	C	C	C	C	S	S	C	C	C	C	C	C	C
LG12	3157664	T	T	T	T	T	T	T	T	T	T	T	T	T	T	T	T	T	T	T	T	T	T	T	T	T	Y	Y	T	T	T	T	T	T	T	T	T	T	T	T	Y	Y	T	T	T	T	Y	Y	Y
LG12	3157693	G	G	G	G	G	G	G	G	G	G	G	G	G	G	G	G	G	G	G	G	G	G	G	G	G	G	G	G	G	G	G	G	G	G	G	G	G	G	G	G	G	G	G	G	G	G	G	G
LG12	3157702	T	K	Y	K	K	K	Y	T	T	T	T	T	T	T	T	K	K	K	K	T	T	K	K	K	K	K	K	K	K	K	G	T	T	K	K	K	K	K	K	K	G	K	K	K	K	K	K	K
LG12	3157721	G	G	G	G	G	G	G	G	G	G	G	G	G	G	G	G	G	G	G	G	G	G	G	G	G	G	G	G	G	G	G	G	G	G	G	G	G	G	G	G	G	G	G	G	G	G	G	G
LG12	3157733	C	C	C	C	C	C	C	C	C	C	C	C	C	C	C	C	C	C	C	C	C	C	C	C	C	C	C	C	C	C	C	C	C	C	C	C	C	C	C	S	S	C	C	C	C	C	C	C
LG12	3157740	G	G	G	G	G	G	G	G	G	G	G	G	G	G	G	G	G	G	G	G	G	G	G	G	G	G	G	G	G	G	G	G	G	G	G	G	G	G	G	G	G	G	G	G	G	G	G	G
LG12	3157767	C	C	C	C	C	C	C	C	C	C	C	Y	Y	C	C	C	C	C	C	C	C	C	C	C	C	C	C	C	C	C	C	C	C	C	C	C	C	C	C	C	C	C	C	C	C	C	C	C
LG12	3157777	G	G	G	G	G	G	G	G	G	G	G	G	G	G	G	G	G	G	G	G	G	G	G	G	G	G	G	G	G	G	G	G	G	G	G	G	G	G	G	G	G	G	G	G	G	G	G	K
LG12	3157790	G	K	K	K	K	K	G	K	K	K	K	T	T	K	K	K	K	K	K	G	G	K	K	K	K	K	K	K	G	G	G	K	K	K	G	K	K	K	K	T	T	K	K	G	G	K	K	T
LG12	3157801	T	T	T	T	T	T	T	T	T	T	T	T	T	T	T	T	T	T	T	T	T	T	T	T	T	T	T	T	T	T	T	T	T	T	T	T	T	T	T	Y	Y	T	T	T	T	T	T	T
LG12	3157808	C	C	C	C	C	C	C	C	C	C	C	C	C	C	C	C	C	C	C	C	C	C	C	C	C	C	C	C	C	C	C	C	C	C	C	C	C	C	C	S	S	C	C	C	C	C	C	C
LG12	3157809	C	C	C	C	C	C	C	C	C	C	C	C	C	C	C	C	C	C	C	C	C	C	C	C	C	C	C	C	C	C	C	C	C	C	C	C	C	C	C	S	S	C	C	C	C	C	C	C
LG12	3157813	G	G	G	G	G	G	G	G	G	G	G	G	G	G	G	G	G	G	G	G	G	G	G	G	G	G	G	G	G	G	G	G	G	G	G	G	G	G	G	G	G	G	G	G	G	G	G	R
LG12	3157831	G	G	G	G	G	G	G	G	G	G	G	R	R	G	G	G	G	G	G	G	G	G	G	G	G	G	G	G	G	G	G	G	G	G	G	G	G	G	G	G	G	G	G	G	G	G	G	R
LG12	3157843	G	G	G	G	G	G	G	G	G	G	G	G	G	G	G	G	G	G	G	G	G	G	G	G	G	G	G	G	G	G	G	G	G	G	G	G	G	G	G	R	R	G	G	G	G	G	G	G
LG12	3157884	C	C	C	C	C	C	C	C	C	C	C	C	C	C	C	C	C	C	C	C	C	C	C	C	C	C	C	C	C	C	C	C	C	C	C	C	C	C	C	S	S	C	C	C	C	C	C	C
LG12	3157892	T	T	T	T	T	T	T	T	T	T	T	Y	Y	T	T	T	T	T	T	T	T	T	T	T	T	T	T	T	T	T	T	T	T	T	T	T	T	T	T	T	T	T	T	T	T	T	T	T
LG12	3157896	G	G	G	G	G	G	G	G	G	G	G	S	S	G	G	G	G	G	G	G	G	G	G	G	G	G	G	G	G	G	G	G	G	G	G	G	G	G	G	S	S	G	G	G	G	G	G	G
LG12	3157918	G	G	G	G	G	G	G	G	G	G	G	G	G	G	G	G	G	G	G	G	G	G	G	G	G	G	G	G	G	G	G	G	G	G	G	G	G	G	G	R	R	G	G	G	G	G	G	G
LG12	3157921	G	G	G	G	G	G	G	G	G	G	G	G	G	G	G	G	G	G	G	G	G	G	G	G	G	G	G	G	G	G	G	G	G	G	G	G	G	G	G	G	G	G	G	G	G	G	G	R
LG12	3157927	G	G	G	G	G	G	G	G	G	G	G	G	G	G	G	G	G	G	G	G	G	G	G	G	G	G	G	G	G	G	G	G	G	G	G	G	G	G	G	K	K	G	G	G	G	G	G	G
LG12	3157933	G	G	G	G	G	G	G	G	G	G	G	G	G	G	G	G	G	G	G	G	G	G	G	G	G	G	G	G	G	G	G	G	G	G	G	G	G	G	G	G	G	G	G	G	G	G	G	R
LG12	3157947	C	C	C	C	C	C	C	C	C	C	C	Y	Y	C	C	C	C	C	C	C	C	C	C	C	C	C	C	C	C	C	C	C	C	C	C	C	C	C	C	C	C	C	C	C	C	C	C	C
LG12	3157958	C	C	C	C	C	C	C	C	C	C	C	Y	Y	C	C	C	C	C	C	C	C	C	C	C	C	C	C	C	C	C	C	C	C	C	C	C	C	C	C	C	C	C	C	C	C	C	C	C
LG12	3157959	C	C	C	C	C	C	C	C	C	C	C	C	C	C	C	C	C	C	C	C	C	C	C	C	C	C	C	C	C	C	C	C	C	C	C	C	C	C	C	Y	Y	C	C	C	C	C	C	C
LG12	3157967	T	T	T	T	T	T	T	T	T	T	T	Y	Y	T	T	T	T	T	T	T	T	T	T	T	T	T	T	T	T	T	T	T	T	T	T	T	T	T	T	T	T	T	T	T	T	T	T	T
LG12	3157968	G	G	G	G	G	G	G	G	G	G	G	G	G	G	G	G	G	G	G	G	G	G	G	G	G	G	G	G	G	G	G	G	G	G	G	G	G	G	G	K	K	G	G	G	G	G	G	G
LG12	3157971	C	C	C	C	C	C	C	C	C	C	C	S	S	C	C	C	C	C	C	C	C	C	C	C	C	C	C	S	C	C	C	C	C	C	C	C	C	C	C	S	C	C	C	C	C	C	C	S
LG12	3158002	T	T	T	T	T	T	T	T	T	T	T	T	T	T	T	T	T	T	T	T	T	T	T	T	T	T	T	T	T	T	T	T	T	T	T	T	T	T	T	K	K	T	T	T	T	T	T	K
LG12	3158008	G	G	G	G	G	G	G	G	G	G	G	G	G	G	G	G	G	G	G	G	G	G	G	G	G	G	G	G	G	G	G	G	G	G	G	G	G	G	G	G	G	G	G	G	G	G	G	R
LG12	3158033	T	T	T	T	T	T	T	T	T	T	T	T	T	T	T	T	T	T	T	T	T	T	T	T	T	T	T	T	T	T	T	T	T	T	T	T	T	T	T	Y	Y	T	T	T	T	T	T	C
LG12	3158042	T	T	T	T	T	T	T	T	T	T	T	Y	Y	T	T	T	T	T	T	T	T	T	T	T	T	T	T	T	T	T	T	T	T	T	T	T	T	T	T	T	T	T	T	T	T	T	T	T
LG12	3158049	G	G	G	G	G	G	G	G	G	G	G	G	G	G	G	G	G	G	G	G	G	G	G	G	G	G	G	G	G	G	G	G	G	G	G	G	G	G	G	G	G	G	G	G	G	G	G	G
LG12	3158068	A	A	A	A	A	A	A	A	A	A	A	R	R	A	A	A	A	A	A	A	A	A	A	A	A	A	A	A	A	A	A	A	A	A	A	A	A	A	A	R	R	A	A	A	A	A	A	G
LG12	3158072	C	C	C	C	C	C	C	C	C	C	C	S	S	C	C	C	C	C	C	C	C	C	C	C	C	C	C	C	C	C	C	C	C	C	C	C	C	C	C	C	C	C	C	C	C	C	C	C
LG12	3158079	C	C	C	C	C	C	C	C	C	C	C	Y	C	C	C	C	C	C	C	C	C	C	C	C	C	C	C	C	C	C	C	C	C	C	C	C	C	C	C	C	C	C	C	C	C	C	C	C
LG12	3158095	A	A	A	A	A	A	A	A	A	A	A	A	A	A	A	A	A	A	A	A	A	A	A	A	A	A	A	A	A	A	A	A	A	A	A	A	A	A	A	R	R	A	A	A	A	A	A	A
LG12	3158127	C	C	C	C	C	C	C	C	C	C	C	T	T	C	C	C	C	C	C	C	C	C	C	C	C	C	C	C	C	C	C	C	C	C	C	C	C	C	C	C	C	C	C	C	C	C	C	C
LG12	3158154	C	C	C	C	C	C	C	C	C	C	C	G	G	C	C	C	C	C	C	C	C	C	C	C	C	C	C	C	C	C	C	C	C	C	C	C	C	C	C	C	C	C	C	C	C	C	C	C
LG12	3158183	G	G	G	G	G	G	G	G	G	G	G	G	G	G	G	G	G	G	G	G	G	G	G	G	G	G	G	G	G	G	G	G	G	G	G	G	G	G	G	C	C	G	G	G	G	G	G	G
LG12	3158218	G	G	G	G	G	G	G	G	G	G	G	G	G	G	G	G	G	G	G	G	G	G	G	G	G	G	G	G	G	G	G	G	G	G	G	G	G	G	G	C	C	G	G	G	G	G	G	G
LG12	3158269	A	A	A	A	A	A	A	A	A	A	A	A	A	A	A	A	A	A	A	A	A	A	A	A	A	A	A	A	A	A	A	A	A	A	A	A	A	A	A	A	A	A	A	A	A	A	A	T
LG12	3158344	A	A	A	A	A	A	A	A	A	A	A	A	A	A	A	A	A	A	A	A	A	A	A	A	A	A	A	A	A	A	A	A	A	A	A	A	A	A	A	G	G	A	A	A	A	A	A	A
LG12	3158347	C	C	C	C	C	C	C	C	C	C	C	C	C	C	C	C	C	C	C	C	C	C	C	C	C	C	C	C	C	M	M	C	C	C	C	C	C	C	C	C	C	C	C	C	C	C	C	C
LG12	3158380	G	G	G	G	G	G	G	G	G	G	G	G	G	G	G	G	G	G	G	G	G	G	G	G	G	G	G	G	G	G	G	G	G	G	G	G	G	G	G	A	A	G	G	G	G	G	G	G
LG12	3158447	A	A	A	A	A	A	A	A	A	A	A	A	A	A	A	A	A	A	A	A	A	A	A	A	A	A	A	A	A	A	A	A	A	A	A	A	A	A	A	A	A	A	A	A	A	A	A	C
LG12	3158456	A	A	A	A	A	A	A	A	A	A	A	A	A	A	A	A	A	A	A	A	A	A	A	A	A	A	A	A	A	A	A	A	A	A	A	A	A	A	A	A	A	A	A	A	A	A	A	G
LG12	3158459	T	T	T	T	T	T	T	T	T	T	T	C	C	T	T	T	T	T	T	T	T	T	T	T	T	T	T	T	T	T	T	T	T	T	T	T	T	T	T	T	T	T	T	T	T	T	T	T
LG12	3158466	A	A	A	A	A	A	A	A	A	A	A	R	R	A	A	A	A	A	A	A	A	A	A	A	A	A	A	A	A	A	A	A	A	A	A	A	A	A	A	A	A	A	A	A	A	A	A	R
LG12	3158469	A	A	A	A	A	A	A	A	A	A	A	R	R	A	A	A	A	A	A	A	A	A	A	A	A	A	A	A	A	A	A	A	A	A	A	A	A	A	A	A	A	A	A	A	A	A	A	R
LG12	3158475	T	T	T	T	T	T	T	T	T	T	T	T	T	T	T	T	T	T	T	T	T	T	T	T	T	T	T	T	T	T	T	T	T	T	T	T	T	T	T	C	C	T	T	T	T	T	T	T
LG12	3158560	G	G	G	G	G	G	G	G	G	G	G	G	G	A	A	G	G	G	G	G	G	G	G	G	G	G	G	G	G	G	G	G	G	G	G	G	G	G	G	G	G	G	G	G	G	G	G	G
LG12	3158563	T	T	T	T	T	T	T	T	T	T	T	G	G	T	T	T	T	T	T	T	T	T	T	T	T	T	T	T	T	T	T	T	T	T	T	T	T	T	T	T	T	T	T	T	T	T	T	T
LG12	3158835	T	T	T	T	T	T	T	T	T	T	T	T	T	T	T	T	T	T	T	T	T	T	T	T	T	T	T	T	T	T	T	T	T	T	T	T	T	T	T	T	T	T	T	T	T	T	T	A
	5421
Fragment 3,size: 4,529bp;Total SNP: 298;Concordance rate:92.3%
LG12	3161323	C	C	C	C	C	C	C	C	C	C	C	G	G	C	C	C	C	C	C	C	C	C	C	C	C	C	C	C	C	C	C	C	C	C	C	C	C	C	C	C	C	C	C	C	C	C	C	G
LG12	3161346	A	G	G	G	G	G	G	G	G	G	G	G	G	G	G	G	G	G	G	G	G	G	G	G	G	G	G	G	G	G	G	G	G	G	G	G	G	G	G	G	G	G	G	G	G	G	G	G
LG12	3161380	T	T	T	T	T	T	T	T	T	T	T	T	T	T	T	T	T	T	T	T	T	T	T	T	T	T	T	T	T	T	T	T	T	T	T	T	T	T	T	Y	Y	T	T	T	T	T	T	T
LG12	3161385	A	A	A	A	A	A	A	A	A	A	A	A	A	A	A	A	A	A	A	A	A	A	A	A	A	A	A	A	A	A	A	A	A	A	A	A	A	A	A	M	M	A	A	A	A	A	A	A
LG12	3161397	C	C	C	C	C	C	C	C	C	C	C	C	C	C	C	C	C	C	C	C	C	C	C	C	C	C	C	C	C	C	C	C	C	C	C	C	C	C	C	C	C	C	C	C	C	C	C	C
LG12	3161411	G	G	G	G	G	G	G	G	G	G	G	R	R	G	G	G	G	G	G	G	G	G	G	G	G	G	G	G	G	G	G	G	G	G	G	G	G	G	G	R	R	G	G	G	G	G	G	R
LG12	3161454	C	C	C	C	C	C	C	C	C	C	C	C	C	C	C	C	C	C	C	C	C	C	C	C	C	C	C	C	C	C	C	C	C	C	C	C	C	C	C	Y	Y	C	C	C	C	C	C	C
LG12	3161455	C	C	C	C	C	C	C	C	C	C	C	C	C	C	C	C	C	C	C	C	C	C	C	C	C	C	C	C	C	C	C	C	C	C	C	C	C	C	C	C	C	C	C	C	C	C	C	Y
LG12	3161460	C	C	C	C	C	C	C	C	C	C	C	C	C	C	C	C	C	C	C	C	C	C	C	C	C	C	C	C	C	C	C	C	C	C	C	C	C	C	C	C	C	C	C	C	C	C	C	C
LG12	3161461	G	G	G	G	G	G	G	G	G	G	G	G	G	G	G	G	G	G	G	G	G	G	G	G	G	G	G	G	G	G	G	G	G	G	G	G	G	G	G	G	G	G	G	G	G	G	G	G
LG12	3161472	C	C	C	C	C	C	C	C	C	C	C	C	C	C	C	C	C	C	C	C	C	C	C	C	C	C	C	C	C	C	C	C	C	C	C	C	C	C	C	C	C	C	C	C	C	C	C	C
LG12	3161479	A	A	A	A	A	A	A	A	A	A	A	A	A	A	A	A	A	A	A	A	A	A	A	A	A	A	A	A	A	A	A	A	A	A	A	A	A	A	A	W	W	A	A	A	A	A	A	A
LG12	3161486	A	A	A	A	A	A	A	A	A	A	A	A	A	A	A	A	A	A	A	A	A	A	A	A	A	A	A	A	A	A	A	A	A	A	A	A	A	A	A	A	A	A	A	A	A	A	A	A
LG12	3161492	A	A	A	A	A	A	A	A	A	A	A	G	G	R	A	A	A	A	A	A	A	A	A	A	A	A	A	A	A	A	A	R	R	A	A	A	A	R	A	G	G	A	A	A	A	A	A	G
LG12	3161503	G	G	G	G	G	G	G	G	G	G	G	R	R	G	G	G	G	G	G	G	G	G	G	G	G	G	G	G	G	G	G	G	G	G	G	G	G	G	G	R	R	G	G	G	G	G	G	R
LG12	3161512	C	C	C	C	C	C	C	C	C	C	C	C	C	C	C	C	C	C	C	C	C	C	C	C	C	C	C	C	C	C	C	C	C	C	C	C	C	C	C	C	C	C	C	C	C	C	C	C
LG12	3161535	A	A	A	A	A	A	A	A	A	A	A	A	A	A	A	A	A	A	A	A	A	A	A	A	A	A	A	A	A	A	A	A	A	A	A	A	A	A	A	M	M	A	A	A	A	A	A	A
LG12	3161547	C	C	C	C	C	C	C	C	C	C	C	C	C	C	C	C	C	C	C	C	C	C	C	C	C	C	C	C	C	C	C	C	C	C	C	C	C	C	C	C	C	C	C	C	C	C	C	C
LG12	3161552	A	A	A	A	A	A	A	A	A	A	A	A	A	A	A	A	A	A	A	A	A	A	A	A	A	A	A	A	A	A	A	A	A	A	A	A	A	A	A	R	R	A	A	A	A	A	A	A
LG12	3161554	A	A	A	A	A	A	A	A	A	A	A	A	A	A	A	A	A	A	A	A	A	A	A	A	A	A	A	A	A	A	A	A	A	A	A	A	A	A	A	W	W	A	A	A	A	A	A	A
LG12	3161559	G	G	G	G	G	G	G	G	G	G	G	R	R	G	G	G	G	G	G	G	G	G	G	G	G	G	G	G	G	G	G	G	G	G	G	G	G	G	G	G	G	G	G	G	G	G	G	G
LG12	3161587	C	C	C	C	C	C	C	C	C	C	C	C	C	C	C	C	C	C	C	C	C	C	C	C	C	C	C	C	C	C	C	C	C	C	C	C	C	C	C	C	C	C	C	C	C	C	C	Y
LG12	3161592	T	T	T	T	T	T	T	T	T	T	T	Y	K	T	T	T	T	T	T	T	T	T	T	Y	Y	T	T	T	T	T	T	Y	T	T	T	T	T	T	T	C	C	T	T	T	T	T	T	C
LG12	3161604	T	T	T	T	T	T	T	T	T	T	T	Y	Y	T	T	T	T	T	T	T	T	T	T	T	T	T	T	T	T	T	T	T	T	T	T	T	T	T	T	T	T	T	T	T	T	T	T	Y
LG12	3161610	C	C	C	C	C	C	C	C	C	C	C	C	C	C	C	C	C	C	C	C	C	C	C	C	C	C	C	C	C	C	C	C	C	C	C	C	C	C	C	Y	Y	C	C	C	C	C	C	C
LG12	3162383	A	A	A	A	A	A	A	A	A	A	A	R	R	A	A	A	A	A	A	A	A	A	A	A	A	A	A	A	A	A	A	A	A	A	A	A	A	A	A	R	R	A	A	A	A	A	A	R
LG12	3162412	C	C	C	C	C	C	C	C	C	C	C	C	C	C	C	C	C	C	C	C	C	C	C	C	C	C	C	C	C	C	C	C	C	C	C	C	C	C	C	C	C	C	C	C	C	C	C	C
LG12	3162430	C	C	C	C	C	C	C	C	C	C	C	Y	C	C	C	C	C	C	C	C	C	C	C	C	C	C	C	C	C	C	C	C	C	C	C	C	C	C	C	C	C	C	C	C	C	C	C	Y
LG12	3162435	A	A	A	A	A	A	A	A	A	A	A	A	A	A	A	A	A	A	A	A	A	A	A	A	A	A	A	A	A	A	A	A	A	A	A	A	A	A	A	M	M	A	A	A	A	A	A	A
LG12	3162459	A	A	A	A	A	A	A	A	A	A	A	G	G	A	A	A	A	A	A	A	A	A	A	A	A	A	A	A	A	A	A	A	A	A	A	A	A	A	A	R	R	A	A	A	A	A	A	G
LG12	3162555	C	C	C	C	C	C	C	C	C	C	C	C	C	C	C	C	C	C	C	C	C	C	C	C	C	C	C	C	C	C	C	C	C	C	C	C	C	C	C	G	G	C	C	C	C	C	C	C
LG12	3162564	T	T	T	T	T	T	T	T	T	T	T	C	C	T	T	T	T	T	T	T	T	T	T	T	T	T	T	T	T	T	T	T	T	T	T	T	T	T	T	T	T	T	T	T	T	T	T	Y
LG12	3162577	A	A	A	A	A	A	A	A	A	A	A	A	R	A	A	A	A	A	A	A	A	A	A	A	A	A	A	A	A	A	A	A	A	A	A	A	A	A	A	A	A	A	A	A	A	A	A	A
LG12	3162589	C	C	C	C	C	C	C	C	C	C	C	T	T	C	C	C	C	C	C	C	C	C	C	C	C	C	C	C	C	C	C	C	C	C	C	C	C	C	C	T	T	C	C	C	C	C	C	T
LG12	3162604	C	C	C	C	C	C	C	C	C	C	C	T	T	C	C	C	C	C	C	C	C	C	C	C	C	C	C	C	C	C	C	C	C	C	C	C	C	C	C	C	C	C	C	C	C	C	C	Y
LG12	3162733	G	G	G	G	G	G	G	G	G	G	G	R	R	G	G	G	G	G	G	G	G	G	G	G	G	G	G	G	G	G	G	G	G	G	G	G	G	G	G	G	G	G	G	G	G	G	G	G
LG12	3162735	G	G	G	G	G	G	G	G	G	G	G	R	R	G	G	G	G	G	G	G	G	G	G	G	G	G	G	G	G	G	G	G	G	G	G	G	G	G	G	G	G	G	G	G	G	G	G	G
LG12	3162933	G	G	G	G	G	G	G	G	G	G	G	R	R	G	G	G	G	G	G	G	G	G	G	G	G	G	G	G	G	G	G	G	G	G	G	G	G	G	G	A	A	G	G	G	G	G	G	R
LG12	3162953	A	A	A	A	A	A	A	A	A	A	A	R	R	A	A	A	A	A	A	A	A	A	A	A	A	A	A	A	A	A	A	A	A	A	A	A	A	A	A	A	A	A	A	A	A	A	A	A
LG12	3162971	A	A	A	A	A	A	A	A	A	A	A	A	A	A	A	A	A	A	A	A	A	A	A	A	A	A	A	A	A	A	A	A	A	A	A	A	A	A	A	C	C	A	A	A	A	A	A	M
LG12	3163004	T	T	T	T	T	T	T	T	T	T	T	T	T	T	T	T	T	T	T	T	T	T	T	T	T	T	T	T	T	T	T	T	T	T	T	T	T	T	T	A	A	T	T	T	T	T	T	A
LG12	3163008	A	A	A	A	A	A	A	A	A	A	A	R	R	A	A	A	A	A	A	A	A	A	A	A	A	A	A	A	A	A	A	A	A	A	A	A	A	A	A	G	G	A	A	A	A	A	A	G
LG12	3163021	A	A	A	A	A	A	A	A	A	A	A	A	A	A	A	A	A	A	A	A	A	A	A	A	A	A	A	A	A	A	A	A	A	A	A	A	A	A	A	A	A	A	A	A	A	A	A	A
LG12	3163030	A	A	A	A	A	A	A	A	A	A	A	A	A	A	A	A	A	A	A	A	A	A	A	A	A	A	A	A	A	A	A	A	A	A	A	R	R	A	A	A	A	A	A	A	A	A	A	A
LG12	3163037	C	C	C	C	C	C	C	C	A	C	C	C	C	C	C	C	C	C	C	C	C	C	C	C	C	C	C	C	C	C	C	C	C	C	C	C	C	C	C	C	C	C	C	C	C	C	C	C
LG12	3163142	C	C	C	C	C	C	C	C	C	C	C	Y	Y	C	C	C	C	C	C	C	C	C	C	C	C	C	C	C	C	C	C	C	C	C	C	C	C	C	C	C	C	C	C	C	C	C	C	T
LG12	3163165	G	G	G	G	G	G	G	G	G	G	G	G	G	G	G	G	G	G	G	G	G	G	G	G	G	G	G	G	G	G	G	G	G	G	G	G	G	G	G	S	S	G	G	G	G	G	G	G
LG12	3163203	A	A	A	A	A	A	A	A	A	A	A	A	A	A	A	A	A	A	A	A	A	A	A	A	A	A	A	A	A	A	A	A	A	A	A	A	A	A	A	A	A	A	A	A	A	A	A	W
LG12	3163610	A	A	A	A	A	A	A	A	A	A	A	A	A	A	A	A	A	A	A	A	A	A	A	A	A	A	A	A	A	A	A	A	A	A	A	A	A	A	A	R	R	A	A	A	A	A	A	A
LG12	3163723	A	A	A	A	A	A	A	A	A	A	A	A	A	A	A	A	A	A	A	A	A	A	A	A	A	A	A	A	A	A	A	A	A	A	A	A	A	A	A	A	A	A	A	A	A	A	A	A
LG12	3163744	G	G	G	G	G	G	G	G	G	G	G	K	K	G	G	G	G	G	G	G	G	G	G	G	G	G	G	G	G	G	G	G	G	G	G	G	G	G	G	G	G	G	G	G	G	G	G	G
LG12	3163954	T	T	T	T	T	T	T	T	T	T	T	T	T	T	T	T	T	T	T	T	T	T	T	T	T	T	T	T	T	T	T	T	T	T	T	T	T	T	T	T	T	T	T	T	T	T	T	T
LG12	3163965	A	A	A	A	A	A	A	A	A	A	A	A	A	A	A	A	A	A	A	A	A	A	A	A	A	A	A	A	A	A	A	A	A	A	A	A	A	A	A	G	G	A	A	A	A	A	A	A
LG12	3163976	T	T	T	T	T	T	T	T	T	T	T	T	T	T	T	T	T	T	T	T	T	T	T	T	T	T	T	T	T	T	T	T	T	T	T	T	T	T	T	T	T	T	T	T	T	T	T	T
LG12	3164071	A	A	A	A	A	A	A	A	A	A	A	A	A	A	A	A	A	A	A	A	A	A	A	A	A	A	A	A	A	A	A	A	A	A	A	A	A	A	A	G	G	A	A	A	A	A	A	A
LG12	3164131	C	C	C	C	C	C	C	C	C	C	C	M	M	C	C	C	C	C	C	C	C	C	C	C	C	C	C	C	C	C	C	C	C	C	C	C	C	C	C	C	C	C	C	C	C	C	C	C
LG12	3164152	A	A	A	A	A	A	A	A	A	A	A	A	A	A	A	A	A	A	A	A	A	A	A	A	A	A	A	A	A	A	A	A	A	A	A	A	A	A	A	W	W	A	A	A	A	A	A	A
LG12	3164209	T	T	T	T	T	T	T	T	T	T	T	Y	Y	T	T	T	T	T	T	T	T	T	T	T	T	T	T	T	T	T	T	T	T	T	T	T	T	T	T	T	T	T	T	T	T	T	T	T
LG12	3164220	G	G	G	G	G	G	G	G	G	G	G	G	G	G	G	G	G	G	G	G	G	G	G	G	G	G	G	G	G	G	G	G	G	G	G	G	G	G	G	C	C	G	G	G	G	G	G	G
LG12	3164231	C	C	C	C	C	C	C	C	C	C	C	Y	Y	C	C	C	C	C	C	C	C	C	C	C	C	C	C	C	C	C	C	C	C	C	C	C	C	C	C	C	C	C	C	C	C	C	C	C
LG12	3164236	C	C	C	C	C	C	C	C	C	C	C	S	S	C	C	C	C	C	C	C	C	C	C	C	C	C	C	C	C	C	C	C	C	C	C	C	C	C	C	C	C	C	C	C	C	C	C	C
LG12	3164259	T	T	T	T	T	T	T	T	T	T	T	T	T	T	T	T	T	T	T	T	T	T	T	T	T	T	T	T	T	T	T	T	T	T	T	T	T	T	T	T	T	T	T	T	T	T	T	Y
LG12	3164264	T	T	T	T	T	T	T	T	T	T	T	T	T	T	T	T	T	T	T	T	T	T	T	T	T	T	T	T	T	T	T	T	T	T	T	T	T	T	T	A	A	T	T	T	T	T	T	W
LG12	3164346	C	C	C	C	C	C	C	C	C	C	C	C	C	C	C	C	C	C	C	C	C	C	C	C	C	C	C	C	C	C	C	C	C	C	C	C	C	C	C	C	C	C	C	C	C	C	C	Y
LG12	3164348	C	C	C	C	C	C	C	C	C	C	C	S	S	C	C	C	C	C	C	C	C	C	C	C	C	C	C	C	C	C	C	C	C	C	C	C	C	C	C	C	C	C	C	C	C	C	C	C
LG12	3164350	G	G	G	G	G	G	G	G	G	G	G	G	G	G	G	G	G	G	G	G	G	G	G	G	G	G	G	G	G	G	G	G	G	G	G	G	G	G	G	G	G	G	G	G	G	G	G	G
LG12	3164383	A	A	A	A	A	A	A	A	A	A	A	A	A	A	A	A	A	A	A	A	A	A	A	A	A	A	A	A	A	A	A	A	A	A	A	A	A	A	A	A	A	A	A	A	A	A	A	W
LG12	3164405	T	T	T	T	T	T	T	T	T	T	T	G	G	T	T	T	T	T	T	T	T	T	T	T	T	T	T	T	T	T	T	T	T	T	T	T	T	T	T	G	G	T	T	T	T	T	T	K
LG12	3164411	T	T	T	T	T	T	T	T	T	T	T	T	T	T	T	T	T	T	T	T	T	T	T	T	T	T	T	T	T	T	T	T	T	T	T	T	T	T	T	C	C	T	T	T	T	T	T	Y
LG12	3164417	G	G	G	G	G	G	G	G	G	G	G	G	G	G	G	G	G	G	G	G	G	G	G	G	G	G	G	G	G	G	G	G	G	G	G	G	G	G	G	G	G	G	G	G	G	G	G	G
LG12	3164419	A	A	A	A	A	A	A	A	A	A	A	M	M	A	A	A	A	A	A	A	A	A	A	A	A	A	A	A	A	A	A	A	A	A	A	A	A	A	A	A	A	A	A	A	A	A	A	A
LG12	3164436	C	C	C	C	C	C	C	C	C	C	C	C	C	C	C	C	C	C	C	C	C	C	C	C	C	C	C	C	C	C	C	C	C	C	C	C	C	C	C	C	C	C	C	C	C	C	C	C
LG12	3164455	A	A	A	A	A	A	A	A	A	A	A	A	A	A	A	A	A	A	A	A	A	A	A	A	A	A	A	A	A	A	A	A	A	A	A	A	A	A	A	C	C	A	A	A	A	A	A	C
LG12	3164494	G	G	G	G	G	G	G	G	G	G	G	G	G	G	G	G	G	G	G	G	G	G	G	G	G	G	G	G	G	G	G	G	G	G	G	G	G	G	G	C	C	G	G	G	G	G	G	C
LG12	3164531	A	A	A	A	A	A	A	A	A	A	A	R	R	A	A	A	A	A	A	A	A	A	A	A	A	A	A	A	A	A	A	A	A	A	A	A	A	A	A	A	A	A	A	A	A	A	A	A
LG12	3164540	A	A	A	A	A	A	A	A	A	A	A	W	W	A	A	A	A	A	A	A	A	A	A	A	A	A	A	A	A	A	A	A	A	A	A	A	A	A	A	A	A	A	A	A	A	A	A	A
LG12	3164547	G	G	G	G	G	G	G	G	G	G	G	R	R	G	G	G	G	G	G	G	G	G	G	G	G	G	G	G	G	G	G	G	G	G	G	G	G	G	G	G	G	G	G	G	G	G	G	G
LG12	3164580	C	C	C	C	C	C	C	C	C	C	C	C	C	C	C	C	C	C	C	C	C	C	C	C	C	C	C	C	C	C	C	C	C	C	C	C	C	C	C	C	C	C	C	C	C	C	C	S
LG12	3164590	G	G	G	G	G	G	G	G	G	G	G	G	G	G	G	G	G	G	G	G	G	G	G	G	G	G	G	G	G	G	G	G	G	G	G	G	G	G	G	G	G	G	G	G	G	G	G	R
LG12	3164600	A	A	A	A	A	A	A	A	A	A	A	R	R	A	A	A	A	A	A	A	A	A	A	A	A	A	A	A	A	A	A	A	A	A	A	A	A	A	A	A	A	A	A	A	A	A	A	R
LG12	3164610	G	G	G	G	G	G	G	G	G	G	G	R	R	G	G	G	G	G	G	G	G	G	G	G	G	G	G	G	G	G	G	G	G	G	G	G	G	G	G	A	A	G	G	G	G	G	G	A
LG12	3164637	G	G	G	G	G	G	G	G	G	G	G	R	R	G	G	G	G	G	G	G	G	G	G	G	G	G	G	G	G	G	G	G	G	G	G	G	G	G	G	G	G	G	G	G	G	G	G	G
LG12	3164667	T	T	T	T	T	T	T	T	T	T	T	W	T	T	T	T	T	T	T	T	T	T	T	T	T	T	T	T	T	T	T	T	T	T	T	T	T	T	T	T	T	T	T	T	T	T	T	T
LG12	3164721	G	G	G	G	G	G	G	G	G	G	G	A	A	G	G	G	G	G	G	G	G	G	G	G	G	G	G	G	G	G	G	G	G	G	G	G	G	G	G	A	A	G	G	G	G	G	G	A
LG12	3164790	A	A	A	A	A	A	A	A	A	A	A	M	C	A	A	A	A	A	A	A	A	A	A	A	A	A	A	A	A	A	A	A	A	A	A	A	A	A	A	C	C	A	A	A	A	A	A	M
LG12	3164794	C	C	C	C	C	C	C	C	C	C	C	Y	Y	C	C	C	C	C	C	C	C	C	C	C	C	C	C	C	C	C	C	C	C	C	C	C	C	C	C	T	T	C	C	C	C	C	C	Y
LG12	3164803	C	C	C	C	C	C	C	C	C	C	C	C	C	C	C	C	C	C	C	C	C	C	C	C	C	C	C	C	C	C	C	C	C	C	C	C	C	C	C	T	T	C	C	C	C	C	C	T
LG12	3164823	A	A	A	A	A	A	A	A	A	A	A	A	A	A	A	A	A	A	A	A	A	A	A	A	A	A	A	A	A	A	A	A	A	A	A	A	A	A	A	T	T	A	A	A	A	A	A	A
LG12	3164841	A	A	A	A	A	A	A	A	A	A	A	A	A	A	A	A	A	A	A	A	A	A	A	A	A	A	A	A	A	A	A	A	A	A	A	A	A	A	A	G	G	A	A	A	A	A	A	G
LG12	3164845	C	C	C	C	C	C	C	C	C	C	C	C	C	C	C	C	C	C	C	C	C	C	C	C	C	C	C	C	C	C	C	C	C	C	C	C	C	C	C	C	C	C	C	C	C	C	C	T
LG12	3164852	A	A	A	A	A	A	A	A	A	A	A	A	A	A	A	A	A	A	A	A	A	A	A	A	A	A	A	A	A	A	A	A	A	A	A	A	A	A	A	A	A	A	A	A	A	A	A	A
LG12	3164875	C	C	C	C	C	C	C	C	C	C	C	C	C	C	C	C	C	C	C	C	C	C	C	C	C	C	C	C	C	C	C	C	C	C	C	C	C	C	C	T	T	C	C	C	C	C	C	T
LG12	3164881	C	C	C	C	C	C	C	C	C	C	C	C	C	C	C	C	C	C	C	C	C	C	C	C	C	C	C	C	C	C	C	C	C	C	C	C	C	C	C	T	T	C	C	C	C	C	C	T
LG12	3164912	T	T	T	T	T	T	T	T	T	T	T	T	T	T	T	T	T	T	T	T	T	T	T	T	T	T	T	T	T	T	T	T	T	T	T	T	T	T	T	T	T	T	T	T	T	T	T	T
LG12	3164919	A	A	A	A	A	A	A	A	A	A	A	A	A	A	A	A	A	A	A	A	A	A	A	A	A	A	A	A	A	A	A	A	A	A	A	A	A	A	A	G	G	A	A	A	A	A	A	G
LG12	3164936	G	G	G	G	G	G	G	G	G	G	G	G	G	G	G	G	G	G	G	G	G	G	G	G	G	G	G	G	G	G	G	G	G	G	G	G	G	G	G	A	A	G	G	G	G	G	G	R
LG12	3164967	A	A	A	A	A	A	A	A	A	A	A	A	A	A	A	A	A	A	A	A	A	A	A	A	A	A	A	A	A	A	A	A	A	A	A	A	A	A	A	A	A	A	A	A	A	A	A	R
LG12	3164975	A	A	A	A	A	A	A	A	A	A	A	R	R	A	A	A	A	A	A	A	A	A	A	A	A	A	A	A	A	A	A	A	A	A	A	A	A	A	A	G	G	A	A	A	A	A	A	R
LG12	3164984	A	A	A	A	A	A	A	A	A	A	A	A	A	A	A	A	A	A	A	A	A	A	A	A	A	A	A	A	A	A	A	A	A	A	A	A	A	A	A	T	T	A	A	A	A	A	A	W
LG12	3165009	A	A	A	A	A	A	A	A	A	A	A	A	A	A	A	A	A	A	A	A	A	A	A	A	A	A	A	A	A	A	A	A	A	A	A	A	A	A	A	A	A	A	A	A	A	A	A	G
LG12	3165034	T	T	T	T	T	T	T	T	T	T	T	T	T	T	T	T	T	T	T	T	T	T	T	T	T	T	T	T	T	T	T	T	T	T	T	T	T	T	T	T	T	T	T	T	T	T	T	T
LG12	3165055	A	A	A	A	A	A	A	A	A	A	A	R	R	A	A	A	A	A	A	A	A	A	A	A	A	A	A	A	A	A	A	A	A	A	A	A	A	A	A	A	A	A	A	A	A	A	A	A
LG12	3165056	T	T	T	T	T	T	T	T	T	T	T	T	T	T	T	T	T	T	T	T	T	T	T	T	T	T	T	T	T	T	T	T	T	T	T	T	T	T	T	C	C	T	T	T	T	T	T	C
LG12	3165082	C	C	C	C	C	C	C	C	C	C	C	A	A	C	C	C	C	C	C	C	C	C	C	C	C	C	C	C	C	C	C	C	C	C	C	C	C	C	C	A	A	C	C	C	C	C	C	A
LG12	3165102	G	G	G	G	G	G	G	G	G	G	G	G	G	G	G	G	G	G	G	G	G	G	G	G	G	G	G	G	G	G	G	G	G	G	G	G	G	G	G	R	R	G	G	G	G	G	G	G
LG12	3165131	C	C	C	C	C	C	C	C	C	C	C	C	C	C	C	C	C	C	C	C	C	C	C	C	C	C	C	C	C	C	C	C	C	C	C	C	C	C	C	T	T	C	C	C	C	C	C	Y
LG12	3165238	A	A	A	A	A	A	A	A	A	A	A	R	R	A	A	A	A	A	A	A	A	A	A	A	A	A	A	A	A	A	A	A	A	A	A	A	A	A	A	G	G	A	A	A	A	A	A	G
LG12	3165255	T	T	T	T	T	T	T	T	T	T	T	W	W	T	T	T	T	T	T	T	T	T	T	T	T	T	T	T	T	T	T	T	T	T	T	T	T	T	T	A	A	T	T	T	T	T	T	A
LG12	3165259	T	T	T	T	C	T	T	T	T	T	T	T	T	T	T	T	T	T	T	T	T	T	T	T	T	T	T	T	T	T	T	T	T	T	T	T	T	T	T	T	T	T	T	T	T	T	T	T
LG12	3165278	G	G	G	G	G	G	G	G	G	G	G	S	S	G	G	G	G	G	G	G	G	G	G	G	G	G	G	G	G	G	G	G	G	G	G	G	G	G	G	G	G	G	G	G	G	G	G	G
LG12	3165288	T	T	T	T	T	T	T	T	T	T	T	W	Y	T	T	T	T	T	T	T	T	T	T	T	T	T	T	T	T	T	T	T	T	T	T	T	T	T	T	A	A	T	T	T	T	T	T	A
LG12	3165381	G	G	G	G	G	G	G	G	G	G	G	T	T	G	G	G	G	G	G	G	G	G	G	G	G	G	G	G	G	G	G	G	G	G	G	G	G	G	G	G	G	G	G	G	G	G	G	G
LG12	3165412	G	G	G	G	G	G	G	G	G	G	G	G	G	G	G	G	G	G	G	G	G	G	G	G	G	G	G	G	G	G	G	G	G	G	G	G	G	G	G	A	A	G	G	G	G	G	G	A
LG12	3165417	G	G	G	G	G	G	G	G	G	G	G	G	G	G	G	G	G	G	G	G	G	G	G	G	G	G	G	G	G	G	G	G	G	G	G	G	G	G	G	T	T	G	G	G	G	G	G	T
LG12	3165495	G	G	G	G	G	G	G	G	G	G	G	G	G	G	G	G	G	G	G	G	G	G	G	G	G	G	G	G	G	G	G	G	G	G	G	G	G	G	G	G	G	G	G	G	G	G	G	G
LG12	3165521	C	C	C	C	C	C	C	C	C	C	C	C	C	C	C	C	C	C	C	C	C	C	C	C	C	C	C	C	C	C	C	C	C	C	C	C	C	C	C	A	A	C	C	C	C	C	C	C
LG12	3165568	T	T	T	T	T	T	T	T	T	T	T	T	T	T	T	T	T	T	T	T	T	T	T	T	T	T	T	T	T	T	T	T	T	T	T	T	T	T	T	T	T	T	T	T	T	T	T	T
LG12	3165694	C	C	C	C	C	C	C	C	C	C	C	T	T	C	C	C	C	C	C	C	C	C	C	C	C	C	C	C	C	C	C	C	C	C	C	C	C	C	C	C	C	C	C	C	C	C	C	Y
LG12	3165840	C	C	C	C	C	C	C	C	C	C	C	T	T	C	C	C	C	C	C	C	C	C	C	C	C	C	C	C	C	C	C	C	C	C	C	C	C	C	C	T	T	C	C	C	C	C	C	T
LG12	3165852	C	C	C	C	C	C	C	C	C	C	C	C	C	C	C	C	C	C	C	C	C	C	C	C	C	C	C	C	C	C	C	C	C	C	C	C	C	C	C	C	C	C	C	C	C	C	C	C
	4529
Fragment 4,size: 7,542bp;Total SNP: 587;Concordance rate:94.9%
LG11	15236069	C	C	C	C	C	C	C	C	C	C	C	C	C	C	C	G	G	C	C	C	C	G	G	C	C	G	G	G	G	S	S	G	G	C	C	C	C	G	G	G	G	C	C	C	C	C	C	G
LG11	15236629	A	A	A	A	A	A	A	A	A	A	A	A	A	A	A	A	A	A	A	A	A	A	A	A	A	A	A	A	A	A	A	A	A	A	A	A	A	A	A	C	C	A	A	A	A	A	A	A
LG11	15236740	C	C	C	C	C	C	C	C	C	C	C	C	C	C	C	A	A	C	C	C	C	A	A	C	C	A	A	A	A	M	C	A	A	C	C	C	C	A	A	C	C	C	C	C	C	C	C	A
LG11	15236836	T	T	T	T	T	T	T	T	T	T	T	T	T	T	T	T	T	T	T	T	T	T	T	T	T	T	T	T	T	T	T	T	T	T	T	T	T	Y	Y	T	T	T	T	T	T	T	T	C
LG11	15236944	A	A	A	A	A	A	A	A	A	A	A	A	A	A	A	T	T	A	A	A	A	T	T	A	A	W	W	T	T	W	W	T	T	A	A	A	A	A	A	A	A	A	A	A	A	A	A	A
LG11	15237009	G	G	G	G	G	G	G	G	G	G	G	G	G	G	G	T	T	G	G	G	G	T	T	G	G	T	T	T	T	K	K	T	T	G	G	G	G	G	G	G	G	G	G	G	G	G	G	G
LG11	15237037	T	T	T	T	T	T	T	T	T	T	T	T	T	T	T	T	T	T	T	T	T	T	T	T	T	T	T	T	T	T	T	T	T	T	T	T	T	Y	T	T	T	T	T	T	T	T	T	C
LG11	15237843	G	G	G	G	G	G	G	G	G	G	G	G	G	G	G	G	G	G	G	G	G	G	G	G	G	G	G	G	G	G	G	G	G	G	G	G	G	S	S	G	G	G	G	G	G	G	G	S
LG11	15237845	C	C	C	C	C	C	C	C	C	C	C	C	C	C	C	A	A	C	C	C	C	A	A	C	C	A	A	A	A	M	M	A	A	C	C	C	C	A	A	A	A	C	C	C	C	C	C	A
LG11	15238877	G	G	G	G	G	G	G	G	G	G	G	G	G	G	G	C	C	G	G	G	G	C	C	G	G	C	C	C	C	S	S	C	C	G	G	G	G	C	C	G	G	G	G	G	G	G	G	C
LG11	15239637	C	C	C	C	C	C	C	C	C	C	C	C	C	C	C	C	C	C	C	C	C	C	C	C	C	C	C	C	C	C	C	C	C	C	C	C	C	C	C	C	C	C	C	C	C	C	C	C
LG11	15239704	T	T	T	T	T	T	T	T	T	T	T	T	T	T	T	G	G	T	T	T	T	G	G	T	T	G	G	G	G	K	K	G	G	T	T	T	T	K	K	T	T	T	T	T	T	T	T	T
LG11	15240204	A	A	A	A	A	T	T	T	T	W	W	T	T	T	W	A	A	T	T	A	A	A	A	T	T	A	A	A	A	W	W	A	A	A	A	A	A	A	A	A	A	T	T	T	T	A	A	A
LG11	15240234	G	G	G	G	G	G	G	G	G	G	G	G	G	G	G	G	G	G	G	G	G	G	G	G	G	G	G	G	G	G	G	G	G	G	G	G	G	G	G	R	R	G	G	G	G	G	G	G
LG11	15240260	G	R	R	G	G	G	G	G	G	G	G	G	G	G	G	A	A	G	G	G	G	A	A	G	G	A	A	A	A	R	R	A	A	G	G	G	G	A	A	G	G	G	G	G	G	G	G	A
LG11	15240296	G	S	S	G	G	G	G	G	G	G	G	G	G	G	G	C	C	G	G	G	G	C	C	G	G	C	C	C	C	S	S	C	C	G	G	G	G	S	S	G	G	G	G	G	G	G	G	G
LG11	15240360	G	G	G	G	G	G	G	G	G	G	G	G	G	G	G	C	C	G	G	G	G	C	C	G	G	C	C	C	C	S	S	C	C	G	G	G	G	S	S	G	G	G	G	G	G	G	G	G
LG11	15240412	A	A	A	A	A	A	A	A	A	A	A	A	A	A	A	A	A	A	A	A	A	A	A	A	A	A	A	A	A	A	A	A	A	A	A	A	A	A	A	A	A	A	A	A	A	A	A	A
LG11	15240635	C	C	C	C	C	C	C	C	C	C	C	C	C	C	C	G	G	C	C	C	C	G	G	C	C	G	G	G	G	S	S	G	G	C	C	C	C	C	C	C	C	C	C	C	C	C	C	C
LG11	15240808	C	C	C	C	C	C	C	C	C	C	C	C	C	C	C	C	C	C	C	C	C	C	C	C	C	C	C	C	C	C	C	C	C	C	C	C	C	C	C	T	T	C	C	C	C	C	C	C
LG11	15240815	G	G	G	G	G	G	G	G	G	G	G	G	G	G	G	G	G	G	G	G	G	G	G	G	G	G	G	G	G	G	G	G	G	G	G	G	G	G	G	A	A	G	G	G	G	G	G	G
LG11	15240849	G	G	G	G	G	A	A	A	A	R	R	A	A	A	A	G	G	A	A	G	G	G	G	A	A	G	G	R	R	R	R	G	G	G	G	G	G	G	G	G	G	A	A	A	A	G	G	G
LG11	15240852	C	C	C	C	C	T	T	T	T	Y	Y	T	T	T	T	C	C	T	T	C	C	C	C	T	T	C	C	C	C	Y	Y	C	C	C	C	C	C	C	C	C	C	T	T	T	T	C	C	C
LG11	15240865	G	G	G	G	G	G	G	G	G	G	G	G	G	G	G	G	G	G	G	G	G	G	G	G	G	G	G	G	G	G	G	G	G	G	G	G	G	G	G	R	R	G	G	G	G	G	G	G
LG11	15240867	C	C	C	C	C	C	C	C	C	C	C	C	C	C	C	C	C	C	C	C	C	C	C	C	C	C	C	C	C	C	C	C	C	C	C	C	C	Y	Y	C	C	C	C	C	C	C	C	T
LG11	15240879	A	A	A	A	A	G	G	G	G	R	M	G	G	G	G	G	G	G	G	A	A	G	G	G	G	G	G	G	G	G	G	G	G	A	A	A	A	R	G	A	A	G	G	G	G	A	A	A
LG11	15240903	A	R	R	A	A	G	G	G	G	R	R	G	G	G	G	G	G	G	G	A	A	G	G	G	G	G	G	G	G	G	G	G	G	R	R	A	A	A	A	G	G	G	G	G	G	A	A	A
LG11	15240926	C	C	C	C	C	C	C	C	C	C	C	C	C	C	C	C	C	C	C	C	C	C	C	C	C	C	C	C	C	C	C	C	C	C	C	C	C	C	C	T	T	Y	C	Y	Y	C	C	C
LG11	15240927	C	C	C	C	C	C	C	C	C	C	C	C	C	C	C	C	C	C	C	C	C	C	C	C	C	C	C	C	C	Y	Y	C	C	C	C	C	C	C	C	C	C	C	C	C	C	C	C	C
LG11	15240928	C	C	C	C	C	C	C	C	C	C	C	C	C	C	C	C	C	C	C	C	C	Y	Y	C	C	C	C	C	C	Y	Y	Y	Y	C	C	C	C	C	C	C	C	C	C	C	C	C	C	C
LG11	15240932	G	G	G	G	G	R	R	A	A	R	R	R	R	A	A	A	A	A	A	G	G	A	A	R	R	A	A	A	A	A	A	A	A	G	G	G	G	G	G	A	A	A	A	A	A	G	G	G
LG11	15240936	C	C	C	C	C	C	C	C	C	C	C	C	C	C	C	T	T	C	C	C	C	T	T	C	C	T	T	T	T	Y	Y	T	T	C	C	C	C	C	C	C	C	C	C	C	C	C	C	C
LG11	15240945	G	G	G	G	G	G	G	G	G	G	G	G	G	G	G	A	A	G	G	G	G	A	A	G	G	A	A	A	A	R	R	A	A	G	G	G	G	G	G	G	G	G	G	G	G	G	G	G
LG11	15240953	T	T	T	T	T	T	T	T	T	T	T	T	T	T	T	T	T	T	T	T	T	T	T	T	T	T	T	T	T	T	T	T	T	T	T	T	T	T	T	T	T	T	T	T	T	T	T	T
LG11	15240964	T	T	T	T	T	C	C	C	C	Y	T	C	C	C	C	C	C	C	C	T	T	C	C	C	C	C	C	C	C	C	C	C	C	T	T	T	T	C	C	C	C	C	C	C	C	T	T	C
LG11	15240975	G	G	G	G	G	A	A	A	A	R	R	A	A	A	A	G	G	A	A	G	G	G	G	A	A	G	G	G	G	R	R	G	G	G	G	G	G	G	G	R	R	A	A	R	R	G	G	G
LG11	15240983	A	A	A	A	A	A	A	A	A	A	A	A	A	A	A	A	A	A	A	A	A	A	A	A	A	A	A	A	A	A	A	A	A	A	A	A	A	A	A	A	A	A	A	R	R	A	A	A
LG11	15240985	C	C	C	C	C	C	C	C	C	C	C	C	C	C	C	C	C	C	C	C	C	C	C	C	C	C	C	C	C	C	C	S	S	C	C	C	C	C	C	C	C	C	C	C	C	C	C	C
LG11	15240986	C	C	C	C	C	C	C	C	C	C	C	C	C	C	C	C	C	C	C	C	C	C	C	C	C	Y	Y	Y	Y	Y	Y	Y	Y	C	C	C	C	C	C	C	C	C	C	Y	Y	C	C	C
LG11	15241136	G	G	G	G	G	A	A	A	A	R	R	A	A	A	A	G	G	A	A	G	G	G	G	A	A	G	G	G	G	R	R	G	G	G	G	G	G	G	G	G	G	A	A	A	A	G	G	G
LG11	15241200	C	C	C	C	C	T	T	T	T	C	C	Y	Y	T	T	T	T	Y	Y	C	C	T	T	T	T	Y	Y	Y	Y	T	T	T	T	C	C	C	C	T	T	C	C	T	T	Y	Y	C	C	T
LG11	15241201	A	A	A	A	A	G	G	G	G	A	A	R	G	G	G	G	G	R	R	A	A	G	G	G	G	R	M	R	G	G	G	G	G	A	A	A	A	G	G	G	G	G	G	R	R	A	A	G
LG11	15241273	A	A	A	A	A	G	G	G	G	R	R	G	G	G	G	G	G	G	G	A	A	G	G	G	G	G	G	G	G	G	G	G	G	A	A	A	A	A	A	G	G	G	G	G	G	A	A	A
LG11	15241337	G	G	G	G	G	G	G	G	G	G	G	G	G	G	G	A	A	G	G	G	G	A	A	G	G	A	A	A	A	R	R	A	A	G	G	G	G	R	R	G	G	G	G	G	G	G	G	G
LG11	15241380	C	C	C	C	C	C	C	C	C	C	C	C	C	C	C	M	M	C	C	C	C	A	A	C	C	A	A	M	M	M	M	A	A	C	C	C	C	M	M	C	C	C	C	C	C	C	C	C
LG11	15241406	C	Y	Y	C	C	T	T	T	T	Y	Y	T	T	T	T	C	C	T	T	C	C	C	C	T	T	C	C	C	C	Y	Y	C	C	C	C	C	C	C	C	C	C	T	T	T	T	Y	Y	C
LG11	15241411	G	G	G	G	G	G	G	G	G	G	G	G	G	G	G	G	G	G	G	G	G	G	G	G	G	G	G	G	G	G	G	G	G	G	G	G	G	G	G	G	G	G	G	G	G	G	G	G
LG11	15241434	A	A	A	A	A	A	A	A	A	A	A	A	A	A	A	R	R	A	A	A	A	A	A	A	A	A	A	A	A	A	A	A	A	A	A	A	A	R	R	A	A	A	A	A	A	A	A	A
LG11	15241437	T	T	T	T	T	T	T	T	T	T	T	T	T	T	T	T	T	T	T	T	T	T	T	T	T	T	T	T	T	T	T	T	T	T	T	T	T	C	C	C	C	T	T	T	T	T	T	C
LG11	15241439	G	G	G	G	G	G	G	G	G	G	G	G	G	G	G	G	G	G	G	G	G	G	G	G	G	G	G	G	G	G	G	G	G	G	G	G	G	R	R	G	G	G	G	G	G	G	G	A
LG11	15241459	T	T	T	T	T	C	C	C	C	Y	Y	C	C	C	C	C	C	C	C	T	T	C	C	C	C	C	C	C	C	C	C	C	C	Y	Y	T	T	C	C	Y	Y	C	C	C	C	Y	C	C
LG11	15241490	G	G	G	G	G	G	G	G	G	G	G	G	G	G	G	A	A	G	G	G	G	A	A	G	G	A	A	A	A	R	R	R	R	G	G	G	G	A	A	A	A	G	G	G	G	G	G	A
LG11	15241698	A	A	A	A	A	A	A	A	A	A	A	A	A	A	A	A	A	A	A	A	A	A	A	A	A	A	A	A	A	A	A	A	A	A	A	A	A	A	A	W	W	A	A	A	A	A	A	A
LG11	15241772	C	C	C	C	C	C	C	C	C	C	C	C	C	C	C	C	C	C	C	C	C	C	C	C	C	C	C	C	C	C	C	C	C	C	C	C	C	C	C	C	C	C	C	C	C	C	C	C
LG11	15241782	C	C	C	C	C	T	T	T	T	Y	Y	T	T	T	T	T	T	T	T	C	C	T	T	T	T	T	T	T	T	T	T	T	T	C	C	C	C	Y	Y	T	T	T	T	T	T	C	C	C
LG11	15241785	T	T	T	T	T	T	T	T	T	T	T	T	T	T	T	T	T	T	T	T	T	T	T	T	T	T	T	T	T	T	T	T	T	T	T	T	T	T	T	K	K	T	T	T	T	T	T	T
LG11	15241790	T	T	T	T	T	C	C	C	C	Y	T	C	C	C	C	T	T	C	C	T	T	T	T	C	C	T	T	T	T	Y	Y	T	T	T	T	T	T	Y	T	C	C	C	C	C	C	T	T	C
LG11	15241798	A	A	A	A	A	G	G	G	G	R	R	G	G	G	G	A	A	G	G	A	A	A	A	G	G	A	A	A	A	R	W	A	A	A	A	A	A	A	A	A	A	G	G	G	G	A	A	A
LG11	15241833	C	C	C	C	C	C	C	C	C	C	C	C	C	C	C	C	C	C	C	C	C	C	C	C	C	C	C	C	C	C	C	C	C	C	C	C	C	Y	Y	C	C	C	C	C	C	C	C	T
LG11	15241885	G	G	G	G	G	G	G	G	G	G	G	G	G	G	G	G	G	G	G	G	G	G	G	G	G	G	G	G	G	G	G	G	G	G	G	G	G	G	G	A	A	G	G	G	G	G	G	G
LG11	15241900	A	A	A	A	A	A	A	A	A	A	A	A	A	A	A	A	A	A	A	A	A	A	A	A	A	A	A	A	A	A	A	A	A	A	A	A	A	A	A	W	W	A	A	A	A	A	A	A
LG11	15241902	A	A	A	A	A	A	A	A	A	A	A	A	A	A	A	A	A	A	A	A	A	A	A	A	A	A	A	A	A	A	A	A	A	A	A	A	A	A	A	R	R	A	A	A	A	A	A	A
LG11	15241925	T	T	T	T	T	T	T	T	T	T	T	T	T	T	T	T	T	T	T	T	T	T	T	T	T	T	T	T	T	T	T	T	T	T	T	T	T	T	T	T	T	T	T	T	T	T	T	T
LG11	15241983	T	T	T	T	T	C	C	C	C	Y	C	C	C	C	C	C	C	C	C	T	T	C	C	C	C	C	C	C	C	C	C	C	C	T	T	T	T	Y	Y	C	C	C	C	C	C	T	T	T
LG11	15241999	A	A	A	A	A	A	A	A	A	A	A	A	A	A	A	A	A	A	A	A	A	A	A	A	A	A	A	A	A	A	A	A	A	A	A	A	A	A	A	T	T	A	A	A	A	A	A	A
LG11	15242079	T	T	T	T	T	T	T	K	K	T	T	T	T	T	T	T	T	T	T	T	T	T	T	T	T	T	T	K	K	T	T	T	T	T	T	T	T	T	T	T	T	T	T	T	T	T	T	T
LG11	15242080	G	G	G	G	G	G	G	S	S	G	G	G	G	G	G	G	G	G	G	G	G	G	G	G	G	G	G	S	S	G	G	S	S	G	G	G	G	G	G	G	G	G	G	G	G	G	G	G
LG11	15242261	C	C	C	C	C	C	C	C	C	C	C	C	C	C	C	C	C	C	C	C	C	C	C	C	C	C	C	C	C	C	C	C	C	C	C	C	C	C	C	G	G	C	C	C	C	C	C	C
LG11	15242288	C	C	C	C	C	C	C	C	C	C	C	C	C	C	C	C	C	C	C	C	C	C	C	C	C	C	C	C	C	C	C	C	C	C	C	C	C	C	C	G	G	C	C	C	C	C	C	C
LG11	15242483	A	A	A	A	A	A	A	A	A	A	A	A	A	A	A	A	A	A	A	A	A	A	A	A	A	A	A	A	A	A	A	A	A	A	A	A	A	G	G	A	A	A	A	A	A	A	A	G
LG11	15242489	T	T	T	T	T	T	T	T	T	T	T	T	T	T	T	T	T	T	T	T	T	T	T	T	T	T	T	T	T	T	T	T	T	T	T	T	T	C	C	T	T	T	T	T	T	T	T	C
LG11	15242545	A	A	A	A	A	A	A	A	A	A	A	A	A	A	A	A	A	A	A	A	A	A	A	A	A	A	A	A	A	A	A	A	A	A	A	A	A	A	A	G	G	A	A	A	A	A	A	A
LG11	15242564	A	A	A	A	A	A	A	A	A	A	A	A	A	A	A	A	A	A	A	A	A	A	A	A	A	A	A	A	A	A	A	A	A	A	A	A	A	A	A	T	T	A	A	A	A	A	A	A
LG11	15242634	G	G	G	G	G	G	G	G	G	G	G	G	G	G	G	G	G	G	G	G	G	G	G	G	G	G	G	G	G	G	G	G	G	G	G	G	G	C	C	G	G	G	G	G	G	G	G	C
LG11	15242802	T	T	T	T	T	T	T	T	T	T	T	T	T	T	T	T	T	T	T	T	T	T	T	T	T	T	T	T	T	T	T	T	T	T	T	T	T	A	A	T	T	T	T	T	T	T	T	A
LG11	15242813	A	A	A	A	A	A	A	A	A	A	A	A	A	A	A	A	A	A	A	A	A	A	A	A	A	A	A	A	A	A	A	A	A	A	A	A	A	T	T	A	A	A	A	A	A	A	A	T
LG11	15242854	C	C	C	C	C	C	C	C	C	C	C	C	C	C	C	C	C	C	C	C	C	C	C	C	C	C	C	C	C	C	C	C	C	C	C	C	C	T	T	C	C	C	C	C	C	C	C	T
LG11	15243085	G	G	G	G	G	G	G	G	G	G	G	G	G	G	G	G	G	G	G	G	G	G	G	G	G	G	G	G	G	G	G	G	G	G	G	G	G	G	G	T	T	G	G	G	G	G	G	G
LG11	15243095	G	G	G	G	G	G	G	G	G	G	G	G	G	G	G	T	T	G	G	G	G	T	T	G	G	T	T	K	K	K	K	T	T	G	G	G	G	G	G	G	G	G	G	G	G	G	G	G
LG11	15243100	T	T	T	T	T	T	T	T	T	T	T	T	T	T	T	T	T	T	T	T	T	T	T	T	T	T	T	T	T	T	T	T	T	T	T	T	T	T	T	G	G	T	T	T	T	T	T	T
LG11	15243123	C	C	C	C	C	C	C	C	C	C	C	C	C	C	C	C	C	C	C	C	C	C	C	C	C	C	C	C	C	C	C	C	C	C	C	C	C	C	C	T	T	C	C	C	C	C	C	C
LG11	15243521	C	C	C	C	C	G	G	G	G	S	C	G	G	G	G	G	G	G	G	C	C	G	G	G	G	G	G	G	G	G	G	G	G	C	C	C	C	G	G	G	C	G	G	G	G	C	C	G
	7452
[truncated: 11 more columns]

## Sheet: Data S4
Data S4 Number of SNPs in gene regions
No.	Accession name	origin	Number of SNPs in mRNA	Number of SNPs in 5-UTR	Number of SNPs in CDS	Syn_rate	Non_Syn_rate	Number of SNPs in 3-UTR
1_CHN	Zhongzhi No.15	China	21026	1026	6314	50.1109	49.8891	1189
2_CHN	Zhongzhi No.11	China	8995	613	3077	45.8564	54.1436	530
3_CHN	H98	China	28183	1611	9167	51.2381	48.7619	2008
4_CHN	Jizhi No.1	China	23044	1357	7265	50.2822	49.7178	1584
5_CHN	Jinzhi No.2	China	18712	1205	5911	48.7227	51.2773	1254
6_CHN	Zhima8131	China	40827	1983	12379	52.4194	47.5806	2672
7_CHN	2009-3335_2	China	58141	3312	17482	52.5112	47.4888	4055
8_CHN	ZZM2541	China	15810	947	5511	49.2833	50.7167	1104
9_CHN	Yiyangbai	China	16596	884	5006	47.9425	52.0575	1167
10_CHN	Zihuaye 23	China	8294	593	2918	47.3612	52.6388	548
11_CHN	Baizhima	China	44834	2684	14616	52.1073	47.8927	3095
12_CHN	Zhima	China	14170	848	4630	49.0929	50.9071	1058
13_CHN	Mishuozhima	China	18827	1207	6033	49.0801	50.9199	1207
14_CHN	Bahuama	China	51684	2613	14016	53.4532	46.5468	3320
15_CHN	Xiangheizhi 2078	China	17672	1057	5708	48.9664	51.0336	1303
16_CHN	Fuyangsilengcao	China	13352	817	4355	48.0827	51.9173	969
17_AFG	0725	Afghanistan	39888	2391	13189	51.0274	48.9726	2919
18_EGY	L161	Egypt	56219	3374	16313	51.7134	48.2866	3721
19_GUI	K1	Guinea	27583	1784	8818	49.3196	50.6804	1979
20_IND	0847	India	121226	6457	29684	54.0628	45.9372	7905
21_KOR	Shuiyuan 117	Korea	11097	750	4030	46.6005	53.3995	800
22_MOZ	Suke No5-<2>	Mozambique	8195	600	2645	47.0699	52.9301	531
23_MOZ	Jasbrouk	Mozambique	11684	820	4178	48.3485	51.6515	726
24_MYA	Miandianhei	Myanmar	58115	3553	17992	50.7837	49.2163	4326
25_PHI	CLSU-1	Philippine	44764	2786	13111	50.2555	49.7445	3316
26_UAE	24-1	United Arab Emirates	60193	3844	18424	51.1398	48.8602	4539
27_USA	u.C.R/82NOINS	America	11567	845	4379	48.3672	51.6328	747
28_USA	Youxianxing N03	America	68759	3487	18791	52.6103	47.3897	4355
29_VIE	V6	Viet Nam	6460	402	2291	45.4823	54.5177	437

## Sheet: Data S5
Data S5 Summary of the candidate SNPs in the 29 strains
No.	Accession name	Origin	Total SNP	SNP_in_mRNA	Homo_SNP	Hete_SNP	Homo_Rate(%)	Hete_Rate(%)
1_CHN	Zhongzhi No.15	China	73716	21026	61314	12402	83.176	16.824
2_CHN	Zhongzhi No.11	China	52471	8995	43009	9462	81.9672	18.0328
3_CHN	H98	China	123830	28183	95036	28794	76.7472	23.2528
4_CHN	Jizhi No.1	China	107656	23044	88015	19641	81.7558	18.2442
5_CHN	Jinzhi No.2	China	92668	18712	75740	16928	81.7326	18.2674
6_CHN	Zhima8131	China	109905	40827	87741	22164	79.8335	20.1665
7_CHN	2009-3335_2	China	208773	58141	180852	27921	86.6261	13.3739
8_CHN	ZZM2541	China	62528	15810	50845	11683	81.3156	18.6844
9_CHN	Yiyangbai	China	68640	16596	49620	19020	72.2902	27.7098
10_CHN	Zihuaye 23	China	46507	8294	32194	14313	69.224	30.776
11_CHN	Baizhima	China	176649	44834	140425	36224	79.4938	20.5062
12_CHN	Zhima	China	68617	14170	51311	17306	74.7788	25.2212
13_CHN	Mishuozhima	China	89048	18827	71051	17997	79.7896	20.2104
14_CHN	Bahuama	China	160011	51684	136132	23879	85.0767	14.9233
15_CHN	Xiangheizhi 2078	China	92303	17672	70964	21339	76.8816	23.1184
16_CHN	Fuyangsilengcao	China	79310	13352	47750	31560	60.2068	39.7932
17_AFG	0725	Afghanistan	136555	39888	108040	28515	79.1183	20.8817
18_EGY	L161	Egypt	203642	56219	147001	56641	72.186	27.814
19_GUI	K1	Guinea	137736	27583	100898	36838	73.2546	26.7454
20_IND	0847	India	392544	121226	291318	101226	74.2128	25.7872
21_KOR	Shuiyuan 117	Korea	63828	11097	42973	20855	67.3263	32.6737
22_MOZ	Suke No5-<2>	Mozambique	60018	8195	31553	28465	52.5726	47.4274
23_MOZ	Jasbrouk	Mozambique	61093	11684	40476	20617	66.2531	33.7469
24_MYA	Miandianhei	Myanmar	253189	58115	221865	31324	87.6282	12.3718
25_PHI	CLSU-1	Philippine	200737	44764	154064	46673	76.7492	23.2508
26_UAE	24-1	United Arab Emirates	260055	60193	131857	128198	50.7035	49.2965
27_USA	u.C.R/82NOINS	America	54410	11567	36472	17938	67.0318	32.9682
28_USA	Youxianxing N03	America	215692	68759	148865	66827	69.0174	30.9826
29_VIE	V6	Viet Nam	40925	6460	31409	9516	76.7477	23.2523

## Sheet: Data S6
Data S6 Diversity levels of sesame and other species populations
			Cultivated
	Sesame	Watermelon	Soybean	Chickpea	Rice
π (10-3)	2.5075	1.4188	1.894	2	5.4
θw (10-3)	3.0012	1.5254	1.689	1.798	6.6

## Sheet: Data S7
Data S7 List of genes in the blocks with the highest π value (top 5%)
Sesame_LG	Block_start	Block_end	π	Snp number	θw	Gene_id	Gene_start	Gene_end	Gene_length
LG1	328000	337999	0.0114314	377	0.00820417	SIN_1021723	335249	337717	2469
LG1	708000	717999	0.00663515	245	0.0052927	SIN_1021685	713576	717923	4348
LG1	789000	798999	0.00652287	201	0.00434218	SIN_1021675	796273	798711	2439
LG1	3344000	3353999	0.00736804	156	0.00352479	SIN_1021412	3349850	3353394	3545
LG1	3386000	3395999	0.00967156	193	0.00459889	SIN_1021410	3394409	3395188	780
LG1	3835000	3844999	0.00674837	273	0.00636339	SIN_1026255	3841779	3844043	2265
LG1	3961000	3970999	0.0126277	408	0.00881397	SIN_1026262	3962024	3970641	8618
LG1	4072000	4081999	0.00854072	334	0.00829352	SIN_1026268	4079171	4081195	2025
LG1	4213000	4222999	0.00649994	326	0.00743511	SIN_1026274	4218668	4222611	3944
LG1	4382000	4391999	0.0100108	397	0.00867085	SIN_1026281	4391060	4391614	555
LG1	4391000	4400999	0.00649722	290	0.00626483	SIN_1026282	4399791	4400396	606
LG1	4413000	4422999	0.0102106	485	0.0105683	SIN_1026283	4421662	4422588	927
LG1	4685000	4694999	0.00745879	384	0.0126091	SIN_1026294	4694646	4694849	204
LG1	4687000	4696999	0.00756338	370	0.012495	SIN_1026295	4696558	4696857	300
LG1	5134000	5143999	0.0100529	476	0.010495	SIN_1026311	5143015	5143365	351
LG1	5157000	5166999	0.00740896	357	0.00786561	SIN_1026312	5166312	5166506	195
LG1	5162000	5171999	0.00769624	356	0.0078749	SIN_1026313	5170396	5171304	909
LG1	5167000	5176999	0.00644716	290	0.00628936	SIN_1026314	5174972	5176598	1627
LG1	5332000	5341999	0.0108945	503	0.0110295	SIN_1026321	5337378	5341556	4179
LG1	5439000	5448999	0.00644678	206	0.0071963	SIN_1001207	5447344	5448296	953
LG1	5440000	5449999	0.00679097	241	0.00755411	SIN_1001208	5448727	5449192	466
LG1	5449000	5458999	0.0100506	528	0.0118225	SIN_1001209	5456939	5458247	1309
LG1	5510000	5519999	0.00915526	195	0.00890793	SIN_1001210	5511760	5512149	390
LG1	5530000	5539999	0.00688552	259	0.0068728	SIN_1001211	5537640	5539179	1540
LG1	5569000	5578999	0.00743832	128	0.00606264	SIN_1001212	5576103	5577529	1427
LG1	5611000	5620999	0.00710995	328	0.00905411	SIN_1017752	5618431	5620373	1943
LG1	5622000	5631999	0.00651724	336	0.00725857	SIN_1017753	5627682	5631794	4113
LG1	5676000	5685999	0.0107744	792	0.0193721	SIN_1017756	5684736	5685848	1113
LG1	5702000	5711999	0.011786	697	0.0170833	SIN_1017757	5711162	5711875	714
LG1	5717000	5726999	0.00664784	312	0.010273	SIN_1017758	5726520	5726750	231
LG1	5725000	5734999	0.00785846	446	0.0114401	SIN_1017759	5732959	5734191	1233
LG1	5750000	5759999	0.00804507	462	0.00998053	SIN_1017760	5759013	5759609	597
LG1	5752000	5761999	0.00785064	482	0.0104126	SIN_1017761	5761152	5761460	309
LG1	5762000	5771999	0.00763535	389	0.00992503	SIN_1017762	5771242	5771959	718
LG1	5778000	5787999	0.0073392	286	0.00637674	SIN_1017763	5786378	5787587	1210
LG1	5903000	5912999	0.00901226	290	0.00862806	SIN_1017766	5912202	5912477	276
LG1	5937000	5946999	0.0103333	497	0.0107366	SIN_1017771	5945835	5946122	288
LG1	5943000	5952999	0.0103447	479	0.0107076	SIN_1017772	5952114	5952524	411
LG1	5951000	5960999	0.0101853	381	0.00823234	SIN_1017773	5953132	5960560	7429
LG1	5964000	5973999	0.00811056	212	0.00634059	SIN_1017774	5973373	5973642	270
LG1	5982000	5991999	0.0094325	287	0.00761861	SIN_1017775	5991649	5991900	252
LG1	5986000	5995999	0.0111816	381	0.00823399	SIN_1017776	5995533	5995790	258
LG1	6004000	6013999	0.0110737	394	0.00893505	SIN_1017777	6011933	6013488	1556
LG1	6049000	6058999	0.00697549	314	0.00704612	SIN_1017778	6054227	6058488	4262
LG1	6050000	6059999	0.00793305	334	0.00749492	SIN_1017779	6059529	6059735	207
LG1	6069000	6078999	0.00834634	279	0.0100453	SIN_1017780	6075781	6078526	2746
LG1	6109000	6118999	0.00740663	312	0.00740589	SIN_1017781	6117979	6118473	495
LG1	6162000	6171999	0.00811373	281	0.00645239	SIN_1017783	6168815	6171094	2280
LG1	6191000	6200999	0.0120151	383	0.00911323	SIN_1017786	6199146	6200309	1164
LG1	6209000	6218999	0.00901176	265	0.00734697	SIN_1017787	6214176	6218446	4271
LG1	6250000	6259999	0.00759462	346	0.00779416	SIN_1017789	6258330	6259116	787
LG1	6255000	6264999	0.00914834	400	0.00896385	SIN_1017790	6263321	6264244	924
LG1	6264000	6273999	0.0122067	345	0.00902299	SIN_1017791	6273129	6273676	548
LG1	6283000	6292999	0.0093964	318	0.0071344	SIN_1017792	6288866	6292523	3658
LG1	6324000	6333999	0.00764373	359	0.00829192	SIN_1017796	6328407	6333772	5366
LG1	6355000	6364999	0.00729141	306	0.00670026	SIN_1017800	6364500	6364739	240
LG1	6361000	6370999	0.00683697	250	0.00602221	SIN_1017801	6369552	6370480	929
LG1	6787000	6796999	0.00791021	318	0.00690424	SIN_1017832	6795385	6796372	988
LG1	6793000	6802999	0.00665298	335	0.00728578	SIN_1017833	6800496	6802939	2444
LG1	6823000	6832999	0.00793479	358	0.00773383	SIN_1017835	6832039	6832690	652
LG1	6902000	6911999	0.0077588	317	0.00684811	SIN_1017842	6910749	6911120	372
LG1	6906000	6915999	0.00681433	301	0.00664059	SIN_1017843	6914190	6915008	819
LG1	7231000	7240999	0.00679218	146	0.00338741	SIN_1017867	7238889	7240735	1847
LG1	7252000	7261999	0.00688246	176	0.00380211	SIN_1017869	7258606	7261741	3136
LG1	7356000	7365999	0.00877184	197	0.00435729	SIN_1017878	7364850	7365803	954
LG1	7482000	7491999	0.0069271	285	0.00615682	SIN_1017888	7490831	7491567	737
LG1	8438000	8447999	0.00657713	133	0.00387953	SIN_1013865	8445238	8447120	1883
LG1	9029000	9038999	0.00650944	297	0.00663158	SIN_1013795	9036676	9038828	2153
LG1	9481000	9490999	0.00682365	195	0.00422905	SIN_1013739	9487382	9490240	2859
LG1	9512000	9521999	0.00718456	227	0.00491664	SIN_1013732	9520894	9521286	393
LG1	9661000	9670999	0.00856431	183	0.00400987	SIN_1013712	9667124	9670649	3526
LG1	11225000	11234999	0.00748633	251	0.00578999	SIN_1009471	11231022	11234361	3340
LG1	11234000	11243999	0.00887187	299	0.00696041	SIN_1009472	11240456	11243172	2717
LG1	11239000	11248999	0.00651404	224	0.00496924	SIN_1009473	11247621	11248899	1279
LG1	11302000	11311999	0.00666507	177	0.00614448	SIN_1009479	11309084	11311051	1968
LG1	11349000	11358999	0.00645906	177	0.0038437	SIN_1009485	11353605	11358560	4956
LG1	11410000	11419999	0.0073213	211	0.00460844	SIN_1009491	11418177	11419781	1605
LG1	13184000	13193999	0.00671084	195	0.0052317	SIN_1010854	13191037	13193277	2241
LG1	13196000	13205999	0.00905522	305	0.0068979	SIN_1010855	13204469	13205356	888
LG1	13631000	13640999	0.00662471	203	0.00461474	SIN_1010905	13635822	13640378	4557
LG1	13770000	13779999	0.00654129	205	0.00445129	SIN_1010924	13776986	13779601	2616
LG1	13844000	13853999	0.00677311	298	0.00654633	SIN_1010930	13853628	13853915	288
LG2	2329000	2338999	0.00673696	309	0.00693969	SIN_1017009	2331412	2338915	7504
LG2	2339000	2348999	0.00750403	306	0.00688233	SIN_1017008	2347790	2348249	460
LG2	2352000	2361999	0.00750655	319	0.00694269	SIN_1017007	2360926	2361795	870
LG2	2366000	2375999	0.00686202	331	0.00905821	SIN_1017006	2374873	2375262	390
LG2	2384000	2393999	0.0100867	476	0.0110868	SIN_1017005	2392412	2393049	638
LG2	2409000	2418999	0.00788502	342	0.00766648	SIN_1017003	2415948	2418123	2176
LG2	5491000	5500999	0.00712592	151	0.00547873	SIN_1013189	5500234	5500704	471
LG2	5495000	5504999	0.0068542	182	0.00511211	SIN_1013188	5503779	5504285	507
LG2	5505000	5514999	0.00660855	416	0.00904195	SIN_1013187	5513909	5514376	468
LG2	5602000	5611999	0.00808982	255	0.00629785	SIN_1013185	5610945	5611382	438
LG2	5615000	5624999	0.00754431	141	0.00480518	SIN_1013184	5621564	5624072	2509
LG2	5801000	5810999	0.00646957	168	0.00370071	SIN_1013172	5808669	5810227	1559
LG2	5816000	5825999	0.00993818	265	0.00580487	SIN_1013171	5824712	5825519	808
LG2	6304000	6313999	0.0102385	274	0.00592037	SIN_1002399	6313132	6313419	288
LG2	6329000	6338999	0.00742148	218	0.00470943	SIN_1002398	6333643	6338896	5254
LG2	6337000	6346999	0.00888801	245	0.00567217	SIN_1002397	6342830	6346822	3993
LG2	6405000	6414999	0.00672218	164	0.00479349	SIN_1002394	6414212	6414805	594
LG2	6407000	6416999	0.00687362	146	0.00465195	SIN_1002393	6415161	6416541	1381
LG2	6416000	6425999	0.00746574	185	0.00418397	SIN_1002391	6424155	6425465	1311
LG2	6453000	6462999	0.00703753	164	0.00358445	SIN_1002388	6459369	6462903	3535
LG2	6455000	6464999	0.00675268	184	0.00402158	SIN_1002387	6463883	6464413	531
LG2	6469000	6478999	0.00688234	122	0.00388839	SIN_1002386	6474317	6478273	3957
LG2	6538000	6547999	0.0070872	158	0.00409214	SIN_1002383	6547065	6547484	420
LG2	6559000	6568999	0.00713426	179	0.00410631	SIN_1002381	6567114	6568753	1640
LG2	6665000	6674999	0.00743658	160	0.00491533	SIN_1005375	6674210	6674962	753
LG2	6666000	6675999	0.00732749	163	0.00533122	SIN_1005376	6675124	6675399	276
LG2	7132000	7141999	0.00893764	195	0.00492697	SIN_1005396	7140895	7141458	564
LG2	7146000	7155999	0.00678799	185	0.0044005	SIN_1005397	7155167	7155478	312
LG2	7149000	7158999	0.0067275	194	0.00433712	SIN_1005398	7158065	7158790	726
LG2	7161000	7170999	0.00644161	179	0.00390597	SIN_1005400	7170680	7170973	294
LG2	7167000	7176999	0.00862764	233	0.0051758	SIN_1005401	7174755	7176267	1513
LG2	7180000	7189999	0.00868739	224	0.00563991	SIN_1005402	7188655	7189558	904
LG2	7183000	7192999	0.00749174	192	0.0046081	SIN_1005403	7191473	7192694	1222
LG2	7188000	7197999	0.00825793	217	0.00469252	SIN_1005404	7196613	7197904	1292
LG2	7197000	7206999	0.00795902	192	0.00464943	SIN_1005405	7204600	7206922	2323
LG2	7205000	7214999	0.0092042	211	0.00482197	SIN_1005406	7214001	7214297	297
LG2	7211000	7220999	0.0116691	232	0.00622592	SIN_1005407	7217416	7220202	2787
LG2	7215000	7224999	0.00984865	211	0.00645821	SIN_1005408	7223009	7224697	1689
LG2	7219000	7228999	0.00880929	185	0.00623971	SIN_1005409	7226642	7228330	1689
LG2	7246000	7255999	0.0128319	383	0.0082739	SIN_1005411	7253002	7255199	2198
LG2	7254000	7263999	0.00845414	229	0.00494854	SIN_1005412	7262935	7263174	240
LG2	7272000	7281999	0.00899974	282	0.00609872	SIN_1005413	7280026	7281761	1736
LG2	7294000	7303999	0.0064617	202	0.00464974	SIN_1005414	7294579	7303192	8614
LG2	7294000	7303999	0.0064617	202	0.00464974	SIN_1005415	7303558	7303812	255
LG2	7331000	7340999	0.00810741	225	0.00497151	SIN_1005421	7336327	7340110	3784
LG2	7376000	7385999	0.00914511	280	0.00605244	SIN_1005423	7385045	7385425	381
LG2	7381000	7390999	0.00922646	245	0.00604673	SIN_1005424	7389609	7390052	444
LG2	7382000	7391999	0.00889944	210	0.00581094	SIN_1005425	7390728	7391114	387
LG2	7393000	7402999	0.00739943	189	0.00485718	SIN_1005426	7398593	7402112	3520
LG2	7419000	7428999	0.00737428	197	0.0048427	SIN_1005427	7426890	7428685	1796
LG2	7421000	7430999	0.00673389	208	0.00451825	SIN_1005428	7429923	7430285	363
LG2	7548000	7557999	0.00773235	113	0.00524297	SIN_1024018	7552414	7552967	554
LG2	7550000	7559999	0.00668844	140	0.00455208	SIN_1024017	7556845	7559132	2288
LG2	7562000	7571999	0.00668541	198	0.00435267	SIN_1024016	7568954	7571080	2127
LG2	7577000	7586999	0.00777506	216	0.00499488	SIN_1024014	7585241	7586734	1494
LG2	7960000	7969999	0.00727942	167	0.00368469	SIN_1023981	7968338	7969373	1036
LG2	9143000	9152999	0.00742874	197	0.00453465	SIN_1023904	9151281	9152489	1209
LG2	9947000	9956999	0.00695472	201	0.00458665	SIN_1023854	9955986	9956928	943
LG2	11337000	11346999	0.00996712	337	0.00735668	SIN_1023704	11342252	11346129	3878
LG2	11339000	11348999	0.0107388	366	0.00798894	SIN_1023703	11346576	11348751	2176
LG2	11695000	11704999	0.00907873	303	0.00658783	SIN_1023673	11704726	11704899	174
LG2	11735000	11744999	0.00917717	202	0.00471811	SIN_1023669	11743760	11744858	1099
LG2	13533000	13542999	0.00657034	188	0.00410361	SIN_1021158	13541997	13542590	594
LG2	14680000	14689999	0.00656372	153	0.00357594	SIN_1021287	14683684	14689580	5897
LG2	14707000	14716999	0.00666959	150	0.0033524	SIN_1021291	14713791	14716496	2706
LG2	14814000	14823999	0.00705662	157	0.00340596	SIN_1021301	14823071	14823250	180
LG2	14817000	14826999	0.006911	160	0.00348258	SIN_1021302	14826251	14826409	159
LG2	14849000	14858999	0.00824013	196	0.00425844	SIN_1021305	14851888	14858266	6379
LG2	14930000	14939999	0.00686675	156	0.00352516	SIN_1021314	14938221	14939851	1631
LG2	14941000	14950999	0.00656106	145	0.00328483	SIN_1021316	14948499	14950182	1684
LG2	14997000	15006999	0.00645734	227	0.00530261	SIN_1021323	15004650	15006166	1517
LG2	16153000	16162999	0.00762931	279	0.00603263	SIN_1018334	16161946	16162727	782
LG2	16157000	16166999	0.00749017	250	0.00559834	SIN_1018333	16165993	16166811	819
LG2	16173000	16182999	0.0074758	178	0.00410473	SIN_1018332	16180667	16182048	1382
LG3	1562000	1571999	0.00756437	287	0.00620127	SIN_1016325	1570614	1571579	966
LG3	1580000	1589999	0.00667933	196	0.00432278	SIN_1016326	1586740	1589512	2773
LG3	1612000	1621999	0.010641	424	0.00949183	SIN_1016328	1619593	1621319	1727
LG3	1616000	1625999	0.0103526	465	0.0101519	SIN_1016329	1625518	1625748	231
LG3	1633000	1642999	0.0100354	352	0.00788901	SIN_1016331	1642095	1642391	297
LG3	1639000	1648999	0.0101421	310	0.00797059	SIN_1016332	1646667	1648728	2062
LG3	1649000	1658999	0.0127772	391	0.00929028	SIN_1016333	1657614	1658825	1212
LG3	1655000	1664999	0.00989303	302	0.00733124	SIN_1016334	1664137	1664454	318
LG3	1667000	1676999	0.0099456	329	0.00717045	SIN_1016335	1673927	1676397	2471
LG3	1672000	1681999	0.00823137	237	0.00526358	SIN_1016336	1679798	1681438	1641
LG3	1822000	1831999	0.00693281	246	0.00572416	SIN_1016348	1828543	1831876	3334
LG3	2002000	2011999	0.00783594	225	0.005155	SIN_1016371	2010181	2011211	1031
LG3	2010000	2019999	0.00915954	248	0.00666606	SIN_1016372	2014441	2019906	5466
LG3	2603000	2612999	0.00807828	363	0.00785048	SIN_1001398	2608229	2612582	4354
LG3	2613000	2622999	0.00736923	290	0.00671041	SIN_1001399	2621821	2622048	228
LG3	2618000	2627999	0.00726572	304	0.00672601	SIN_1001400	2625362	2627266	1905
LG3	2702000	2711999	0.00907263	240	0.00543469	SIN_1001406	2710533	2711006	474
LG3	2705000	2714999	0.00903679	226	0.00511177	SIN_1001407	2714725	2714880	156
LG3	2711000	2720999	0.00855844	214	0.00484035	SIN_1001408	2719257	2720503	1247
LG3	2833000	2842999	0.00701108	272	0.00603593	SIN_1002256	2841117	2842279	1163
LG3	2863000	2872999	0.00647171	292	0.00635571	SIN_1002253	2872276	2872572	297
LG3	2904000	2913999	0.00725624	245	0.00653662	SIN_1002250	2907052	2913568	6517
LG3	3109000	3118999	0.00712924	258	0.00584413	SIN_1002233	3112340	3118388	6049
LG3	3153000	3162999	0.00680836	188	0.00475567	SIN_1002230	3162257	3162850	594
LG3	3154000	3163999	0.00657519	170	0.00459808	SIN_1002229	3163066	3163554	489
LG3	3297000	3306999	0.00650446	213	0.0046432	SIN_1020516	3299946	3306014	6069
LG3	3360000	3369999	0.00696788	187	0.00403974	SIN_1020511	3366577	3369668	3092
LG3	3561000	3570999	0.00647689	282	0.00609201	SIN_1020480	3567141	3570004	2864
LG3	3755000	3764999	0.00715207	221	0.0052058	SIN_1020458	3763721	3764062	342
LG3	3761000	3770999	0.00715608	246	0.00559224	SIN_1020457	3768629	3770116	1488
LG3	4667000	4676999	0.0071093	179	0.00390361	SIN_1020357	4672443	4676515	4073
LG3	4680000	4689999	0.00780573	245	0.00563054	SIN_1020356	4686020	4689619	3600
LG3	4683000	4692999	0.00661778	202	0.00468871	SIN_1020355	4690525	4692578	2054
LG3	4835000	4844999	0.00734974	255	0.00586347	SIN_1020341	4843912	4844573	662
LG3	4919000	4928999	0.00665799	264	0.00575902	SIN_1020329	4924917	4928632	3716
LG3	4986000	4995999	0.0080805	201	0.00486791	SIN_1020322	4992430	4995179	2750
LG3	4988000	4997999	0.00715149	183	0.00440973	SIN_1020321	4995445	4997028	1584
LG3	5005000	5014999	0.00697962	289	0.00669444	SIN_1020317	5012240	5014786	2547
LG3	5419000	5428999	0.00714248	340	0.00767741	SIN_1020268	5426632	5428286	1655
LG3	5420000	5429999	0.00776587	358	0.00779699	SIN_1020267	5428812	5429870	1059
LG3	5424000	5433999	0.00685584	334	0.00724579	SIN_1020266	5432108	5433481	1374
LG3	6037000	6046999	0.00768822	241	0.00545276	SIN_1020189	6044221	6046548	2328
LG3	6040000	6049999	0.00650897	208	0.00471847	SIN_1020188	6047847	6049054	1208
LG3	7060000	7069999	0.00658166	299	0.00661335	SIN_1005122	7069387	7069774	388
LG3	7083000	7092999	0.00692926	369	0.00940142	SIN_1005118	7091686	7092144	459
LG3	7091000	7100999	0.00733526	298	0.00898487	SIN_1005117	7094178	7100368	6191
LG3	7396000	7405999	0.00814669	350	0.00787277	SIN_1005080	7403930	7405835	1906
LG3	7404000	7413999	0.00651004	208	0.00487936	SIN_1005079	7412619	7413746	1128
LG3	7410000	7419999	0.00717375	234	0.00506165	SIN_1005078	7417604	7419812	2209
LG3	7447000	7456999	0.00811506	230	0.00499263	SIN_1005077	7455216	7456741	1526
LG3	7474000	7483999	0.00704438	202	0.00481069	SIN_1005076	7480375	7483078	2704
LG3	7513000	7522999	0.00766161	213	0.00559102	SIN_1005071	7521869	7522258	390
LG3	7515000	7524999	0.00765291	214	0.00562	SIN_1005070	7523290	7524087	798
LG3	7639000	7648999	0.00750515	439	0.0122782	SIN_1000407	7646934	7648929	1996
LG3	7641000	7650999	0.00730989	428	0.0121979	SIN_1000406	7649836	7650081	246
LG3	7642000	7651999	0.00672931	396	0.0113398	SIN_1000405	7651711	7651986	276
LG3	9951000	9960999	0.00690881	208	0.00461382	SIN_1017491	9956209	9960577	4369
LG3	10793000	10802999	0.00845841	311	0.00684932	SIN_1017419	10801365	10802123	759
LG3	10857000	10866999	0.00661044	200	0.00435893	SIN_1017410	10862411	10866451	4041
LG3	11044000	11053999	0.00750875	212	0.00458945	SIN_1017393	11048882	11053256	4375
LG3	11081000	11090999	0.00678386	200	0.00432707	SIN_1017390	11086744	11090016	3273
LG3	11115000	11124999	0.00712529	146	0.00424669	SIN_1017388	11120922	11124333	3412
LG3	13376000	13385999	0.00650524	151	0.00330667	SIN_1022003	13380296	13385261	4966
LG3	13787000	13796999	0.00743591	233	0.00504659	SIN_1021952	13793889	13796193	2305
LG3	13799000	13808999	0.00650803	189	0.00415905	SIN_1021951	13804478	13808054	3577
LG3	13878000	13887999	0.0065377	173	0.00373879	SIN_1021940	13880560	13887687	7128
LG3	17939000	17948999	0.00652645	171	0.00369557	SIN_1015406	17946072	17948007	1936
LG3	18096000	18105999	0.00755324	177	0.00382371	SIN_1015419	18095994	18107021	10001
LG3	19089000	19098999	0.00656078	285	0.0066842	SIN_1015882	19095278	19098498	3221
LG3	19146000	19155999	0.0067049	417	0.0090084	SIN_1015875	19155418	19155636	219
LG3	20523000	20532999	0.00784199	230	0.00514781	SIN_1015716	20531266	20532214	949
LG3	20526000	20535999	0.00800729	239	0.00541431	SIN_1015715	20534210	20535818	1609
LG3	20540000	20549999	0.00736736	210	0.00454797	SIN_1015713	20546863	20549101	2239
LG3	20895000	20904999	0.00686891	190	0.00411277	SIN_1011298	20900399	20904889	4491
LG4	4867000	4876999	0.00646303	172	0.00390961	SIN_1018865	4872422	4876528	4107
LG4	4952000	4961999	0.00644318	143	0.00390397	SIN_1018873	4960674	4961048	375
LG4	4958000	4967999	0.00946965	247	0.00569164	SIN_1018874	4966841	4967194	354
LG4	5030000	5039999	0.00821589	293	0.00673008	SIN_1018879	5037256	5039166	1911
LG4	11204000	11213999	0.00644197	187	0.00424922	SIN_1016706	11209835	11213622	3788
LG4	11614000	11623999	0.00753992	269	0.00699047	SIN_1016761	11621122	11623629	2508
LG4	11617000	11626999	0.00689962	177	0.00658806	SIN_1016762	11624214	11626279	2066
LG4	15645000	15654999	0.00689012	180	0.00394693	SIN_1007111	15653502	15654308	807
LG4	15662000	15671999	0.00686663	185	0.00411081	SIN_1007108	15669276	15671395	2120
LG4	16086000	16095999	0.00683789	252	0.00623231	SIN_1007058	16092925	16095100	2176
LG5	41000	50999	0.00710889	158	0.00436757	SIN_1005439	48293	50047	1755
LG5	4109000	4118999	0.0080664	183	0.00415964	SIN_1007545	4118739	4118903	165
LG5	4124000	4133999	0.00663551	152	0.00332588	SIN_1007544	4129544	4133044	3501
LG5	4202000	4211999	0.00892234	199	0.0043609	SIN_1007536	4208197	4211169	2973
LG5	4217000	4226999	0.00860523	206	0.00518852	SIN_1007534	4222658	4226295	3638
LG5	4227000	4236999	0.0079187	127	0.00432807	SIN_1007533	4235682	4236401	720
LG5	4242000	4251999	0.00880994	421	0.0100429	SIN_1007531	4250245	4251559	1315
LG5	4360000	4369999	0.00666133	230	0.00500067	SIN_1007520	4364658	4369010	4353
LG5	4369000	4378999	0.00817848	263	0.00588945	SIN_1007519	4373800	4378172	4373
LG5	4481000	4490999	0.00643198	215	0.00475883	SIN_1013402	4488962	4490734	1773
LG5	4599000	4608999	0.00743364	173	0.00398815	SIN_1013413	4607378	4608160	783
LG5	4605000	4614999	0.00759805	174	0.00403186	SIN_1013414	4613566	4614702	1137
LG5	5198000	5207999	0.00669268	223	0.00609417	SIN_1013481	5203420	5207837	4418
LG5	5443000	5452999	0.00775214	188	0.00406175	SIN_1013499	5447447	5452393	4947
LG5	5452000	5461999	0.00742013	172	0.00373212	SIN_1013500	5460026	5461483	1458
LG5	5494000	5503999	0.00708725	198	0.00428594	SIN_1013505	5499176	5503022	3847
LG5	5818000	5827999	0.00668671	293	0.00635825	SIN_1013533	5824906	5827358	2453
LG5	5830000	5839999	0.00839129	234	0.00590477	SIN_1013534	5838029	5839190	1162
LG5	7891000	7900999	0.00894314	246	0.00533619	SIN_1015987	7890200	7901058	10001
LG5	7895000	7904999	0.00798179	218	0.00472644	SIN_1015988	7901702	7904942	3241
LG5	7927000	7936999	0.00789309	213	0.0048243	SIN_1015991	7936126	7936574	449
LG5	7933000	7942999	0.00812034	202	0.00506592	SIN_1015992	7942253	7942761	509
LG5	7941000	7950999	0.00810376	221	0.00477806	SIN_1015993	7948911	7950809	1899
LG5	7944000	7953999	0.00806552	218	0.00471225	SIN_1015994	7953615	7953856	242
LG5	7953000	7962999	0.00858887	303	0.00672662	SIN_1015995	7960389	7962404	2016
LG5	7958000	7967999	0.00768444	196	0.0053193	SIN_1015996	7963416	7967215	3800
LG5	7959000	7968999	0.00790779	177	0.00523294	SIN_1015997	7968025	7968357	333
LG5	7960000	7969999	0.00713816	161	0.00475991	SIN_1015998	7969112	7969714	603
LG5	8039000	8048999	0.0107693	322	0.00696797	SIN_1016003	8046429	8048714	2286
LG5	8043000	8052999	0.00714845	204	0.00461078	SIN_1016004	8050925	8052012	1088
LG5	8090000	8099999	0.00821969	250	0.00612049	SIN_1016006	8098328	8099238	911
LG5	8209000	8218999	0.00866044	291	0.00628644	SIN_1016014	8214535	8218482	3948
LG5	8240000	8249999	0.00934468	336	0.00760139	SIN_1016015	8245876	8249526	3651
LG5	8252000	8261999	0.0109066	334	0.00758235	SIN_1016016	8257977	8261538	3562
LG5	8316000	8325999	0.00906214	312	0.00704515	SIN_1016020	8324418	8325101	684
LG5	8326000	8335999	0.00885699	263	0.00570839	SIN_1016021	8331389	8335822	4434
LG5	8351000	8360999	0.00667378	171	0.00393784	SIN_1016023	8356718	8360787	4070
LG5	8376000	8385999	0.00748305	238	0.00544937	SIN_1016024	8383827	8385534	1708
LG5	8400000	8409999	0.0136634	420	0.00908138	SIN_1016025	8408344	8409308	965
LG5	8441000	8450999	0.00797296	187	0.00562794	SIN_1016029	8446816	8450842	4027
LG5	8444000	8453999	0.006906	138	0.0053754	SIN_1016030	8453286	8453438	153
LG5	8665000	8674999	0.00781844	249	0.00538073	SIN_1016044	8674236	8674424	189
LG5	8737000	8746999	0.00653621	217	0.00479916	SIN_1016047	8744619	8746465	1847
LG5	8825000	8834999	0.00754937	253	0.00579835	SIN_1016052	8832950	8834029	1080
LG5	9012000	9021999	0.00883927	199	0.00503157	SIN_1016062	9019898	9021259	1362
LG5	9132000	9141999	0.00801983	275	0.0061239	SIN_1016070	9140113	9141980	1868
LG5	9150000	9159999	0.00717977	220	0.00484616	SIN_1016072	9157323	9159733	2411
LG5	9194000	9203999	0.00996821	322	0.00719649	SIN_1016073	9203186	9203494	309
LG5	9348000	9357999	0.00695304	238	0.00558129	SIN_1016085	9357088	9357842	755
LG5	9690000	9699999	0.00662571	176	0.00401193	SIN_1016104	9698304	9699544	1241
LG5	9847000	9856999	0.00656245	232	0.00510477	SIN_1016111	9856017	9856694	678
LG5	10458000	10467999	0.00721882	232	0.00561176	SIN_1005192	10466311	10467720	1410
LG5	12786000	12795999	0.00657188	177	0.00382869	SIN_1023567	12793759	12795699	1941
LG5	12966000	12975999	0.00693222	241	0.00578284	SIN_1023538	12965683	12978798	10001
LG5	12971000	12980999	0.00881973	319	0.0069406	SIN_1023537	12980045	12980452	408
LG5	12975000	12984999	0.00834369	297	0.00652834	SIN_1023536	12984244	12984447	204
LG5	12984000	12993999	0.00729652	259	0.00576998	SIN_1023535	12989477	12993614	4138
LG5	13013000	13022999	0.00655198	227	0.00513654	SIN_1023533	13019873	13022521	2649
LG5	13038000	13047999	0.00756505	200	0.00476937	SIN_1023531	13045117	13047132	2016
LG5	13047000	13056999	0.00661752	196	0.00433562	SIN_1023530	13052139	13056542	4404
LG5	14038000	14047999	0.00686524	396	0.00873378	SIN_1019959	14042254	14047653	5400
LG5	16591000	16600999	0.00930382	362	0.00837733	SIN_1020111	16600520	16600978	459
LG5	16680000	16689999	0.00703821	246	0.00541558	SIN_1020118	16687724	16689381	1658
LG5	16722000	16731999	0.00813475	232	0.00521906	SIN_1020121	16727604	16731660	4057
LG5	16725000	16734999	0.00674918	195	0.00495362	SIN_1020122	16732622	16734955	2334
LG5	16741000	16750999	0.00661156	262	0.00600589	SIN_1020125	16749036	16750851	1816
LG5	16744000	16753999	0.00777005	278	0.00637334	SIN_1020126	16752197	16753282	1086
LG5	16845000	16854999	0.00644023	234	0.00513779	SIN_1020140	16847867	16854721	6855
LG5	16853000	16862999	0.00683641	201	0.00477058	SIN_1020141	16861792	16862226	435
LG5	16925000	16934999	0.00717758	183	0.00431869	SIN_1011733	16932947	16934050	1104
LG5	16936000	16945999	0.00835859	191	0.00412739	SIN_1011734	16942877	16945512	2636
LG5	17541000	17550999	0.00647777	378	0.00882894	SIN_1011797	17550165	17550705	541
LG5	18052000	18061999	0.00643197	151	0.0036273	SIN_1011839	18058732	18061045	2314
LG5	18070000	18079999	0.00823273	214	0.00544717	SIN_1011841	18079303	18079994	692
LG5	18080000	18089999	0.00951197	232	0.00510633	SIN_1011842	18085820	18089759	3940
LG5	18086000	18095999	0.00669495	173	0.00373992	SIN_1011843	18091512	18095827	4316
LG5	18106000	18115999	0.0075872	141	0.00453005	SIN_1011845	18113952	18115491	1540
LG6	4040000	4049999	0.00732635	193	0.00417144	SIN_1003300	4046811	4049226	2416
LG6	5470000	5479999	0.00837527	219	0.00490669	SIN_1023353	5469246	5481367	10001
LG6	5601000	5610999	0.00648483	337	0.00759063	SIN_1023339	5608153	5610426	2274
LG6	5621000	5630999	0.0067797	203	0.00439682	SIN_1023337	5620496	5633991	10001
LG6	5993000	6002999	0.00714362	248	0.00558482	SIN_1023305	5999222	6002517	3296
LG6	6279000	6288999	0.00690217	149	0.0039837	SIN_1023281	6285096	6288371	3276
LG6	6294000	6303999	0.00743594	163	0.00421356	SIN_1023280	6299928	6303295	3368
LG6	6873000	6882999	0.00711349	215	0.00464462	SIN_1023226	6879087	6882644	3558
LG6	7201000	7210999	0.00872829	200	0.0046239	SIN_1023190	7207597	7210526	2930
LG6	7203000	7212999	0.0097606	214	0.00466736	SIN_1023189	7210790	7212324	1535
LG6	7211000	7220999	0.00926302	208	0.00451916	SIN_1023188	7219332	7220269	938
LG6	7229000	7238999	0.00735673	170	0.00407782	SIN_1023186	7237607	7238314	708
LG6	7416000	7425999	0.00791959	160	0.00373873	SIN_1015439	7422076	7425100	3025
LG6	8283000	8292999	0.00792408	130	0.00550014	SIN_1015528	8290109	8292160	2052
LG6	8286000	8295999	0.0079899	188	0.00502952	SIN_1015529	8295332	8295799	468
LG6	8381000	8390999	0.00766195	237	0.00511988	SIN_1015542	8388456	8390799	2344
LG6	8865000	8874999	0.00669554	280	0.00606032	SIN_1015593	8872921	8874630	1710
LG6	8878000	8887999	0.00667687	314	0.0076234	SIN_1015594	8886431	8887162	732
LG6	8907000	8916999	0.00746251	226	0.00502341	SIN_1015596	8909786	8916887	7102
LG6	8916000	8925999	0.00713567	254	0.00570863	SIN_1015597	8922487	8925649	3163
LG6	9060000	9069999	0.00679678	233	0.00504356	SIN_1015610	9069700	9069888	189
LG6	9069000	9078999	0.00756304	232	0.00501187	SIN_1015611	9076466	9078688	2223
LG6	9279000	9288999	0.0071324	239	0.00595169	SIN_1015645	9286576	9288605	2030
LG6	9283000	9292999	0.00831237	312	0.00684413	SIN_1015646	9292026	9292625	600
LG6	9304000	9313999	0.0102287	462	0.0101335	SIN_1015648	9309605	9313066	3462
LG6	9305000	9314999	0.00968293	453	0.00993614	SIN_1015649	9313739	9314149	411
LG6	9361000	9370999	0.00793922	350	0.00759977	SIN_1015652	9366279	9370420	4142
LG6	9427000	9436999	0.00770575	313	0.0072926	SIN_1015664	9434956	9436276	1321
LG6	9451000	9460999	0.00910373	372	0.00889263	SIN_1015665	9455856	9460259	4404
LG6	9454000	9463999	0.00952311	392	0.00886272	SIN_1015666	9461118	9463322	2205
LG6	9463000	9472999	0.00688029	382	0.00835591	SIN_1015667	9470628	9472416	1789
LG6	9479000	9488999	0.00734865	293	0.00633028	SIN_1015668	9485032	9488713	3682
LG6	9518000	9527999	0.00679897	294	0.00635125	SIN_1015673	9524329	9527133	2805
LG6	9531000	9540999	0.00726355	325	0.00706829	SIN_1015674	9538214	9540353	2140
LG6	9558000	9567999	0.00673297	254	0.00620506	SIN_1015677	9566249	9567182	934
LG6	9628000	9637999	0.00726708	342	0.00756211	SIN_1015682	9637571	9637903	333
LG6	10020000	10029999	0.0064409	286	0.00617842	SIN_1018417	10024244	10029002	4759
LG6	10203000	10212999	0.00810612	357	0.00896249	SIN_1018431	10211755	10212492	738
LG6	10290000	10299999	0.00915698	388	0.00853729	SIN_1018435	10298423	10299213	791
LG6	10307000	10316999	0.00879338	422	0.00912919	SIN_1018437	10316592	10316999	408
LG6	10316000	10325999	0.00697348	290	0.00626797	SIN_1018438	10320544	10325604	5061
LG6	10325000	10334999	0.00716773	322	0.00714181	SIN_1018439	10333487	10334391	905
LG6	10341000	10350999	0.0066272	312	0.00705695	SIN_1018440	10349523	10350950	1428
LG6	10367000	10376999	0.00872977	378	0.00833254	SIN_1018442	10375981	10376658	678
LG6	10375000	10384999	0.00982695	381	0.00913912	SIN_1018443	10383376	10384126	751
LG6	10380000	10389999	0.011715	452	0.0106379	SIN_1018444	10388566	10389164	599
LG6	10386000	10395999	0.0134652	520	0.0113884	SIN_1018445	10394937	10395827	891
LG6	10407000	10416999	0.00924926	284	0.00781855	SIN_1018446	10412303	10416970	4668
LG6	10752000	10761999	0.00743191	289	0.00643168	SIN_1018486	10752854	10761029	8176
LG6	10841000	10850999	0.00735233	240	0.00563676	SIN_1018492	10845014	10850648	5635
LG6	10842000	10851999	0.00779484	258	0.00605952	SIN_1018493	10850824	10851480	657
LG6	10849000	10858999	0.00661714	262	0.00566562	SIN_1018494	10853712	10858925	5214
LG6	10863000	10872999	0.00753208	240	0.00535996	SIN_1018495	10864442	10872071	7630
LG6	10864000	10873999	0.00707508	225	0.00514409	SIN_1018496	10873602	10873769	168
LG6	10872000	10881999	0.0081067	275	0.00609562	SIN_1018497	10879204	10881523	2320
LG6	10918000	10927999	0.00695359	245	0.00536079	SIN_1018500	10925523	10927346	1824
LG6	10928000	10937999	0.0107753	378	0.0081667	SIN_1018501	10936345	10937946	1602
LG6	10937000	10946999	0.00673605	419	0.00909801	SIN_1018502	10940199	10946576	6378
LG6	10948000	10957999	0.00998555	354	0.00843248	SIN_1018503	10956380	10957718	1339
LG6	11041000	11050999	0.00656872	315	0.00680491	SIN_1018512	11049437	11050858	1422
LG6	12729000	12738999	0.00910013	800	0.0183231	SIN_1005665	12738755	12738997	243
LG6	12787000	12796999	0.00686287	376	0.00866974	SIN_1005664	12796047	12796713	667
LG6	13025000	13034999	0.00688733	477	0.0105894	SIN_1005651	13034059	13034615	557
LG6	14043000	14052999	0.00649892	112	0.00298854	SIN_1008429	14051760	14052102	343
LG6	14055000	14064999	0.00643811	185	0.00469297	SIN_1008428	14059514	14064449	4936
LG6	14680000	14689999	0.00651123	218	0.0051826	SIN_1008403	14685855	14689978	4124
LG6	19073000	19082999	0.00684653	189	0.00413924	SIN_1001248	19079323	19082964	3642
LG6	19085000	19094999	0.00880559	243	0.00542864	SIN_1001247	19088854	19094430	5577
LG6	19096000	19105999	0.007313	225	0.00517035	SIN_1001246	19098243	19105264	7022
LG6	19170000	19179999	0.00692775	166	0.00363	SIN_1001236	19173727	19179726	6000
LG6	20242000	20251999	0.00785567	227	0.00506753	SIN_1012767	20250814	20251926	1113
LG6	23274000	23283999	0.00691127	247	0.00535143	SIN_1022381	23280515	23283176	2662
LG6	23284000	23293999	0.007672	245	0.00548922	SIN_1022380	23290316	23293458	3143
LG6	23314000	23323999	0.00836866	253	0.00546553	SIN_1022375	23319431	23323855	4425
LG6	23360000	23369999	0.00749191	225	0.004889	SIN_1022370	23367537	23369051	1515
LG6	23366000	23375999	0.00769487	221	0.00482538	SIN_1022369	23374656	23375954	1299
LG6	23368000	23377999	0.00825724	250	0.00543441	SIN_1022368	23377686	23377976	291
LG7	6139000	6148999	0.00692194	97	0.00432771	SIN_1007272	6148259	6148930	672
LG7	6750000	6759999	0.00957913	294	0.00635125	SIN_1007331	6757795	6759783	1989
LG7	7558000	7567999	0.00653192	273	0.00629277	SIN_1001194	7564757	7567048	2292
LG7	7658000	7667999	0.00715223	100	0.00476569	SIN_1004694	7662063	7665204	3142
LG7	7700000	7709999	0.00731186	222	0.0052123	SIN_1004699	7707508	7709803	2296
LG7	7705000	7714999	0.00719485	194	0.00460039	SIN_1004700	7712639	7714398	1760
LG7	7725000	7734999	0.00691645	204	0.00440699	SIN_1004705	7733674	7734592	919
LG7	9560000	9569999	0.00827933	279	0.00686548	SIN_1009274	9569481	9569966	486
LG7	9566000	9575999	0.0092538	312	0.00773479	SIN_1009275	9574432	9575027	596
LG7	9570000	9579999	0.00771145	266	0.0061544	SIN_1009276	9578271	9579037	767
LG7	9610000	9619999	0.00671083	182	0.00395307	SIN_1009285	9619241	9619812	572
LG7	9614000	9623999	0.00736469	219	0.00475098	SIN_1009286	9623381	9624000	620
LG7	9619000	9628999	0.00764446	229	0.00518832	SIN_1009287	9627800	9628770	971
LG7	10961000	10970999	0.00768272	263	0.0059356	SIN_1008715	10965592	10970650	5059
LG8	970000	979999	0.00826863	647	0.0148141	SIN_1019683	979078	979257	180
LG8	1247000	1256999	0.011175	342	0.00740299	SIN_1019709	1256687	1256893	207
LG8	1351000	1360999	0.00729165	207	0.0044718	SIN_1019719	1355143	1360753	5611
LG8	1390000	1399999	0.0119824	312	0.00716955	SIN_1019721	1397765	1399947	2183
LG8	2354000	2363999	0.00657608	203	0.00476931	SIN_1019818	2360306	2363454	3149
LG8	2364000	2373999	0.00656969	159	0.00362633	SIN_1019820	2373333	2373937	605
LG8	2806000	2815999	0.00648888	266	0.00589008	SIN_1019871	2814432	2815157	726
LG8	6290000	6299999	0.0107641	358	0.00776333	SIN_1011917	6297343	6299051	1709
LG8	6291000	6300999	0.0113576	383	0.00830546	SIN_1011916	6299792	6300724	933
LG8	6962000	6971999	0.0100731	245	0.00565762	SIN_1001990	6970986	6971557	572
LG8	8329000	8338999	0.0069917	189	0.00411007	SIN_1027018	8335166	8338571	3406
LG8	12841000	12850999	0.00695596	192	0.00415024	SIN_1026471	12847744	12850291	2548
LG8	12844000	12853999	0.00655459	186	0.00402457	SIN_1026470	12852738	12853787	1050
LG8	14359000	14368999	0.00658779	271	0.00613667	SIN_1006072	14368162	14368350	189
LG8	17005000	17014999	0.00672964	152	0.00328594	SIN_1022857	17008982	17014748	5767
LG9	94000	103999	0.00716057	159	0.00346186	SIN_1010484	98085	103201	5117
LG9	101000	110999	0.00678316	151	0.00361524	SIN_1010485	109541	110191	651
LG9	3308000	3317999	0.00872838	211	0.00460565	SIN_1024418	3315631	3317409	1779
LG9	3312000	3321999	0.00723304	181	0.00395441	SIN_1024417	3318280	3321408	3129
LG9	3477000	3486999	0.00754142	218	0.00472123	SIN_1024391	3482228	3486145	3918
LG9	3557000	3566999	0.00659429	145	0.00323764	SIN_1024383	3563670	3566211	2542
LG9	3720000	3729999	0.00647021	141	0.00315616	SIN_1024365	3722334	3729406	7073
LG9	7157000	7166999	0.00691476	178	0.00384531	SIN_1015138	7158480	7166658	8179
LG9	7700000	7709999	0.00681228	171	0.00388157	SIN_1015060	7708844	7709910	1067
LG10	11000	20999	0.00697834	196	0.00443554	SIN_1009971	16991	20862	3872
LG10	110000	119999	0.00793169	226	0.0052094	SIN_1009984	119543	119943	401
LG10	132000	141999	0.00751577	301	0.0065358	SIN_1009988	140523	141506	984
LG10	1708000	1717999	0.00823952	175	0.00434092	SIN_1002604	1715243	1717095	1853
LG10	2323000	2332999	0.00692094	239	0.00558292	SIN_1001600	2329053	2332256	3204
LG10	2325000	2334999	0.00652511	226	0.00527925	SIN_1001601	2332431	2334377	1947
LG10	2365000	2374999	0.00647002	211	0.00463044	SIN_1001609	2372156	2374150	1995
LG10	3157000	3166999	0.00657282	335	0.00800903	SIN_1018901	3165146	3166227	1082
LG10	3560000	3569999	0.00734394	325	0.00733793	SIN_1018947	3569164	3569696	533
LG10	3562000	3571999	0.00845396	363	0.00819591	SIN_1018948	3570636	3571037	402
LG10	3565000	3574999	0.00730346	320	0.00713113	SIN_1018949	3574531	3574836	306
LG10	3603000	3612999	0.00993668	398	0.00860655	SIN_1018953	3611993	3612403	411
LG10	3606000	3615999	0.0110109	436	0.00942545	SIN_1018954	3615364	3615747	384
LG10	3636000	3645999	0.00672999	223	0.0054159	SIN_1018957	3641053	3645874	4822
LG10	3674000	3683999	0.00703637	273	0.00601979	SIN_1018960	3681496	3683222	1727
LG10	3717000	3726999	0.00717819	265	0.00591157	SIN_1018963	3725304	3726129	826
LG10	3743000	3752999	0.00771839	263	0.00568156	SIN_1018969	3749441	3752366	2926
LG10	3747000	3756999	0.00857111	343	0.00741201	SIN_1018970	3754802	3756932	2131
LG10	3775000	3784999	0.00743575	266	0.00599516	SIN_1018973	3780116	3784490	4375
LG10	3867000	3876999	0.00758133	325	0.00705196	SIN_1018985	3874288	3876100	1813
LG10	3870000	3879999	0.00833828	356	0.00771996	SIN_1018986	3876795	3879501	2707
LG10	3874000	3883999	0.00652082	302	0.00690451	SIN_1018987	3882533	3883681	1149
LG10	3892000	3901999	0.00651082	367	0.0079354	SIN_1018991	3901159	3901434	276
LG10	3897000	3906999	0.00864168	405	0.00907401	SIN_1018992	3905440	3906801	1362
LG10	3913000	3922999	0.00868239	349	0.00794793	SIN_1018993	3920306	3922194	1889
LG10	3926000	3935999	0.00701161	308	0.00682709	SIN_1018994	3926876	3935839	8964
LG10	3930000	3939999	0.00755732	322	0.00713522	SIN_1018995	3936732	3939265	2534
LG10	3936000	3945999	0.00821441	320	0.00712378	SIN_1018996	3942760	3945311	2552
LG10	3939000	3948999	0.00715424	261	0.0059906	SIN_1018997	3946209	3948301	2093
LG10	4055000	4064999	0.00734815	226	0.0050473	SIN_1019009	4063748	4064164	417
LG10	4060000	4069999	0.00731044	219	0.00473956	SIN_1019010	4068472	4069689	1218
LG10	4103000	4112999	0.00654399	230	0.00510496	SIN_1019015	4109078	4112818	3741
LG10	4132000	4141999	0.00799292	208	0.0044934	SIN_1019019	4140543	4141076	534
LG10	4135000	4144999	0.00803976	210	0.00453706	SIN_1019020	4142083	4144571	2489
LG10	4141000	4150999	0.00650679	153	0.00353653	SIN_1019021	4147821	4150275	2455
LG10	4150000	4159999	0.00655286	195	0.00497703	SIN_1019022	4158706	4159092	387
LG10	4154000	4163999	0.00706676	192	0.00535747	SIN_1019023	4160892	4163979	3088
LG10	4354000	4363999	0.0071696	182	0.00410452	SIN_1019049	4361804	4363813	2010
LG10	4357000	4366999	0.00854063	211	0.00475854	SIN_1019050	4364540	4366177	1638
LG10	4367000	4376999	0.00998901	236	0.00529526	SIN_1019051	4372458	4376344	3887
LG10	4372000	4381999	0.00920116	241	0.00524194	SIN_1019052	4378585	4381968	3384
LG10	4378000	4387999	0.00676031	244	0.0052711	SIN_1019053	4386632	4387256	625
LG10	4580000	4589999	0.00707354	229	0.00553053	SIN_1019072	4587679	4589571	1893
LG10	4583000	4592999	0.00720009	222	0.00521854	SIN_1019073	4592429	4592924	496
LG10	4696000	4705999	0.00776881	259	0.00559738	SIN_1019084	4702210	4705261	3052
LG10	4704000	4713999	0.00697034	167	0.00377372	SIN_1019085	4708801	4713900	5100
LG10	4929000	4938999	0.00687756	298	0.00825658	SIN_1019108	4934025	4938813	4789
LG10	5054000	5063999	0.00654083	405	0.00874916	SIN_1019125	5060528	5063738	3211
LG10	5081000	5090999	0.00716	412	0.0100569	SIN_1019128	5088075	5090058	1984
LG10	5101000	5110999	0.0084968	324	0.0108382	SIN_1019130	5106312	5110672	4361
LG10	5306000	5315999	0.00814362	461	0.0102248	SIN_1019150	5312481	5315711	3231
LG10	5363000	5372999	0.0065645	288	0.00670217	SIN_1019157	5370926	5372171	1246
LG10	5502000	5511999	0.00693025	510	0.0111547	SIN_1019167	5511225	5511706	482
LG10	5511000	5520999	0.00666729	340	0.00764465	SIN_1019168	5518907	5520578	1672
LG10	5524000	5533999	0.00644338	356	0.00837667	SIN_1019171	5533356	5533837	482
LG10	5581000	5590999	0.00653378	463	0.0100808	SIN_1019180	5588655	5590036	1382
LG10	5614000	5623999	0.00987317	578	0.0125002	SIN_1019182	5623453	5623928	476
LG10	5748000	5757999	0.00833394	375	0.00833187	SIN_1019189	5757048	5757233	186
LG10	5774000	5783999	0.0101273	426	0.00920283	SIN_1019190	5777256	5783586	6331
LG10	5812000	5821999	0.009078	361	0.00812274	SIN_1019194	5819967	5821289	1323
LG10	5818000	5827999	0.0068408	364	0.00800758	SIN_1019195	5823379	5827816	4438
LG10	5899000	5908999	0.00747546	285	0.00617287	SIN_1019199	5902221	5908783	6563
LG10	5912000	5921999	0.00775608	322	0.00695613	SIN_1019200	5911267	5924606	10001
LG10	5917000	5926999	0.00845388	336	0.00744087	SIN_1019201	5925512	5926462	951
LG10	5928000	5937999	0.00731795	314	0.00795975	SIN_1019202	5933740	5937908	4169
LG10	5965000	5974999	0.0064891	233	0.00506334	SIN_1019208	5972987	5974890	1904
LG10	5969000	5978999	0.00685439	256	0.00571729	SIN_1019209	5977876	5978530	655
LG10	5978000	5987999	0.0091338	288	0.00674943	SIN_1019210	5984513	5987983	3471
LG10	5988000	5997999	0.00850932	243	0.0052495	SIN_1019211	5992999	5997792	4794
LG10	6011000	6020999	0.012084	370	0.00804617	SIN_1019213	6014769	6020922	6154
LG10	6020000	6029999	0.0119003	360	0.00821576	SIN_1019214	6027618	6029213	1596
LG10	6171000	6180999	0.00727085	252	0.00547899	SIN_1017563	6176843	6180226	3384
LG10	6189000	6198999	0.0102427	331	0.00715413	SIN_1017564	6190653	6198488	7836
LG10	6309000	6318999	0.00677714	200	0.00436378	SIN_1017578	6310329	6318110	7782
LG10	6353000	6362999	0.00656723	221	0.00529001	SIN_1017583	6361413	6362661	1249
LG11	317000	326999	0.00793518	188	0.00408421	SIN_1005733	326677	326928	252
LG11	413000	422999	0.00862235	186	0.00401894	SIN_1005728	420221	422383	2163
LG11	1014000	1023999	0.00679176	259	0.00576225	SIN_1009961	1018330	1023629	5300
LG11	1115000	1124999	0.00838879	299	0.00700723	SIN_1009953	1120795	1124118	3324
LG11	1499000	1508999	0.00816501	307	0.00702923	SIN_1009919	1501454	1508735	7282
LG11	1504000	1513999	0.00735406	238	0.00565807	SIN_1009918	1512559	1513604	1046
LG11	1599000	1608999	0.00653382	266	0.00617623	SIN_1009908	1605091	1608677	3587
LG11	7021000	7030999	0.00937017	262	0.00566562	SIN_1024906	7026420	7030722	4303
LG11	7033000	7042999	0.00863045	251	0.0055568	SIN_1024905	7041823	7042356	534
LG11	7072000	7081999	0.00706961	171	0.00542929	SIN_1024899	7079748	7081774	2027
LG11	7081000	7090999	0.0081942	201	0.00436707	SIN_1024898	7088175	7090959	2785
LG11	7165000	7174999	0.00939844	268	0.00580059	SIN_1024888	7173418	7174786	1369
LG11	7173000	7182999	0.00824837	229	0.00496394	SIN_1024887	7178775	7182726	3952
LG11	7180000	7189999	0.00696382	109	0.00358896	SIN_1024886	7189248	7189985	738
LG11	7198000	7207999	0.00719998	83	0.00432579	SIN_1024883	7201995	7202732	738
LG11	7198000	7207999	0.00719998	83	0.00432579	SIN_1024884	7197746	7198483	484
LG11	7522000	7531999	0.00702991	166	0.00677513	SIN_1024854	7530282	7531053	772
LG11	7564000	7573999	0.00772026	306	0.00661643	SIN_1024850	7567991	7573737	5747
LG11	7575000	7584999	0.00644272	264	0.00574221	SIN_1024849	7580162	7584137	3976
LG11	7697000	7706999	0.00671545	321	0.00712842	SIN_1024834	7706667	7706849	183
LG11	8295000	8304999	0.00716085	195	0.00434912	SIN_1024784	8300590	8304104	3515
LG11	8346000	8355999	0.00697205	178	0.00384531	SIN_1024776	8351862	8355918	4057
LG11	8348000	8357999	0.00650635	172	0.00371569	SIN_1024775	8357493	8357774	282
LG11	8907000	8916999	0.00672124	174	0.00375928	SIN_1024718	8914811	8916950	2140
LG11	8922000	8931999	0.00654902	181	0.00395241	SIN_1024717	8929208	8931058	1851
LG11	9438000	9447999	0.00643964	167	0.00369261	SIN_1024655	9444674	9447554	2881
LG11	10858000	10867999	0.00656393	202	0.00504483	SIN_1013120	10866336	10867168	833
LG11	10866000	10875999	0.00705656	218	0.00470943	SIN_1013119	10872157	10875444	3288
LG11	11014000	11023999	0.00647096	231	0.00499026	SIN_1013103	11022646	11023742	1097
LG11	11087000	11096999	0.00744332	279	0.0060272	SIN_1013098	11093678	11096412	2735
LG11	13988000	13997999	0.00651555	184	0.00397493	SIN_1011212	13994127	13997366	3240
LG11	14459000	14468999	0.00658149	177	0.00382371	SIN_1011122	14465359	14468404	3046
LG11	14460000	14469999	0.00665626	171	0.00369409	SIN_1011121	14469362	14469813	452
LG12	981000	990999	0.00755003	231	0.00532636	SIN_1014412	990398	990919	522
LG12	2773000	2782999	0.00664021	246	0.00536528	SIN_1006910	2779302	2782859	3558
LG12	2828000	2837999	0.00704675	178	0.00390546	SIN_1006917	2834429	2837867	3439
LG12	2885000	2894999	0.00774577	227	0.00539715	SIN_1006929	2891594	2894269	2676
LG12	2887000	2896999	0.00705116	218	0.00481045	SIN_1006930	2895331	2896705	1375
LG12	3118000	3127999	0.00671665	200	0.00581113	SIN_1006965	3126365	3127536	1172
LG13	291000	300999	0.00666737	191	0.0042181	SIN_1006464	299696	300050	355
LG13	373000	382999	0.00668532	217	0.00470901	SIN_1006455	381338	382112	775
LG13	551000	560999	0.00891026	125	0.00594269	SIN_1006438	556908	557192	285
LG13	551000	560999	0.00891026	125	0.00594269	SIN_1006439	553442	554694	1253
LG13	742000	751999	0.0086507	271	0.00585438	SIN_1006423	750569	751183	615
LG13	746000	755999	0.00820058	250	0.0055523	SIN_1006422	755027	755794	768
LG13	1091000	1100999	0.0065985	187	0.0043687	SIN_1002216	1096295	1100620	4326
LG13	1104000	1113999	0.00999066	254	0.00671784	SIN_1002215	1111663	1113046	1384
LG13	1146000	1155999	0.006714	174	0.00395799	SIN_1002212	1155523	1155900	378
LG13	1586000	1595999	0.00790839	209	0.00476266	SIN_1002060	1595135	1595588	454
LG13	1620000	1629999	0.00756339	188	0.00412193	SIN_1002056	1629118	1629970	853
LG13	1866000	1875999	0.00662619	238	0.00533626	SIN_1002032	1874570	1875093	524
LG13	3944000	3953999	0.0106797	246	0.00534585	SIN_1004097	3951392	3953929	2538
LG13	3948000	3957999	0.00907192	219	0.00475911	SIN_1004098	3957076	3957381	306
LG13	4035000	4044999	0.00875969	145	0.0041967	SIN_1004107	4044044	4045000	957
LG13	4051000	4060999	0.00686413	149	0.00321883	SIN_1004108	4050556	4060582	9583
LG13	4057000	4066999	0.00690805	150	0.00326854	SIN_1004109	4063403	4066591	3189
LG13	4123000	4132999	0.00792179	151	0.00383318	SIN_1004116	4132553	4132786	234
LG13	4168000	4177999	0.00810195	187	0.00405027	SIN_1004118	4172005	4177993	5989
LG13	4299000	4308999	0.00741345	187	0.00407232	SIN_1004288	4306573	4308664	2092
LG13	4346000	4355999	0.00681008	157	0.00364655	SIN_1004291	4354678	4355103	426
LG13	4462000	4471999	0.00693373	189	0.00423586	SIN_1004304	4470811	4471542	732
LG13	4501000	4510999	0.00767499	185	0.00415483	SIN_1004309	4510530	4510889	360
LG14	2093000	2102999	0.0089714	375	0.00823029	SIN_1019249	2101426	2102243	818
LG14	2440000	2449999	0.0077686	180	0.00388852	SIN_1019283	2446470	2449260	2791
LG14	2474000	2483999	0.00751186	185	0.00399653	SIN_1019286	2482792	2483403	612
LG14	2482000	2491999	0.00740013	186	0.0040534	SIN_1019287	2489186	2491183	1998
LG14	2495000	2504999	0.00775883	191	0.00423151	SIN_1019288	2503515	2504618	1104
LG14	2512000	2521999	0.00787884	186	0.00402216	SIN_1019289	2519968	2521043	1076
LG14	2549000	2558999	0.0082381	193	0.00427802	SIN_1019293	2557219	2558042	824
LG14	2556000	2565999	0.0097166	210	0.00454752	SIN_1019294	2564524	2565905	1382
LG14	2563000	2572999	0.00839755	189	0.00409523	SIN_1019295	2569214	2572031	2818
LG14	2592000	2601999	0.00791038	179	0.00394302	SIN_1019297	2600973	2601693	721
LG14	2602000	2611999	0.00884829	215	0.00507775	SIN_1019298	2610975	2611313	339
LG14	2669000	2678999	0.00682309	197	0.00429225	SIN_1019306	2668494	2684320	10001
LG15	5172000	5181999	0.0066447	158	0.00341462	SIN_1025554	5179307	5181251	1945
LG15	5528000	5537999	0.00858507	235	0.00510938	SIN_1025522	5536363	5537409	1047
LG15	5538000	5547999	0.00839619	188	0.00445469	SIN_1025521	5545464	5547677	2214
LG15	5574000	5583999	0.00754027	181	0.00391835	SIN_1025515	5581565	5583928	2364
LG15	5586000	5595999	0.0079064	216	0.00481799	SIN_1025514	5594000	5595613	1614
LG15	5590000	5599999	0.00701294	203	0.00453926	SIN_1025513	5599585	5599824	240
LG15	6774000	6783999	0.00749956	261	0.00699114	SIN_1025371	6782058	6783420	1363
LG16	2354000	2363999	0.00725638	244	0.00572262	SIN_1016981	2359052	2363723	4672
LG16	3233000	3242999	0.00667921	275	0.00625215	SIN_1007228	3242027	3242445	419
LG16	3401000	3410999	0.00655271	272	0.00684208	SIN_1007242	3409057	3410547	1491

## Sheet: Data S8
Data S8 List of genes in the blocks with the lowest π value (top 5%)
Sesame_LG	Block_start	Block_end	π	Snp number	θw	Gene_id	Gene_start	Gene_end	Gene_length
LG1	1250000	1259999	6.32378e-05	9	0.000228871	SIN_1021611	1258101	1259346	1246
LG1	1808000	1817999	3.45623e-06	1	2.16527e-05	SIN_1021541	1814019	1817223	3205
LG1	1859000	1868999	3.49369e-06	1	2.18874e-05	SIN_1021532	1868414	1868833	420
LG1	2380000	2389999	2.30738e-05	1	2.308e-05	SIN_1021465	2379379	2383573	3574
LG1	2389000	2398999	5.59932e-05	2	4.39932e-05	SIN_1021464	2394920	2398945	4026
LG1	2543000	2552999	5.25617e-05	2	4.46894e-05	SIN_1021455	2551533	2552140	608
LG1	2591000	2600999	5.47509e-05	9	0.000197267	SIN_1021451	2600020	2600251	232
LG1	2628000	2637999	1.73779e-05	1	3.76095e-05	SIN_1021450	2631681	2634210	2530
LG1	2674000	2683999	1.70605e-05	2	5.43948e-05	SIN_1021447	2680958	2683217	2260
LG1	3041000	3050999	2.06646e-05	4	8.73285e-05	SIN_1021430	3045563	3045901	339
LG1	3055000	3064999	1.05892e-05	3	6.71244e-05	SIN_1021429	3060442	3064548	4107
LG1	3117000	3126999	4.27561e-06	1	2.6786e-05	SIN_1021426	3122592	3124928	2337
LG1	3132000	3141999	3.82826e-05	3	8.52633e-05	SIN_1021424	3140772	3141371	600
LG1	3137000	3146999	3.88324e-05	2	0.000101589	SIN_1021423	3141758	3142045	288
LG1	3165000	3174999	1.03334e-05	2	4.36686e-05	SIN_1021420	3172950	3176774	2051
LG1	3259000	3268999	5.47244e-05	7	0.000155801	SIN_1021415	3268178	3268648	471
LG1	7787000	7796999	5.70524e-05	7	0.000160599	SIN_1017909	7789132	7789910	779
LG1	7787000	7796999	5.70524e-05	7	0.000160599	SIN_1017910	7791071	7791989	919
LG1	7836000	7845999	5.36863e-05	7	0.000162271	SIN_1017915	7841495	7845299	3805
LG1	7840000	7849999	1.04367e-05	2	4.41055e-05	SIN_1017916	7846731	7849795	3065
LG1	7905000	7914999	4.78051e-05	8	0.000174639	SIN_1017921	7913874	7914902	1029
LG1	7916000	7925999	1.02238e-05	2	4.32058e-05	SIN_1017922	7923859	7926000	2142
LG1	7935000	7944999	3.47749e-06	1	2.17859e-05	SIN_1017924	7940868	7941269	402
LG1	9158000	9167999	4.80104e-05	4	0.000209077	SIN_1013780	9165767	9167231	1465
LG1	9262000	9271999	1.9948e-05	1	2.28312e-05	SIN_1013764	9267793	9272754	4208
LG1	9746000	9755999	4.95085e-05	4	8.76296e-05	SIN_1013701	9755588	9755878	291
LG1	9748000	9757999	5.28339e-05	5	0.000109183	SIN_1013700	9757140	9757379	240
LG1	9754000	9763999	5.61972e-05	6	0.000131019	SIN_1013698	9760957	9763435	2479
LG1	10072000	10081999	1.34342e-05	2	4.32187e-05	SIN_1013658	10080966	10081304	339
LG1	10415000	10424999	1.11211e-05	3	6.96717e-05	SIN_1013612	10420619	10421478	860
LG1	10415000	10424999	1.11211e-05	3	6.96717e-05	SIN_1013613	10415399	10415968	570
LG1	12099000	12108999	1.72414e-05	5	0.000108014	SIN_1009593	12100112	12100523	412
LG1	12099000	12108999	1.72414e-05	5	0.000108014	SIN_1009594	12102225	12104017	1793
LG1	12525000	12534999	1.37838e-05	3	6.53379e-05	SIN_1010771	12530497	12531591	1095
LG1	12555000	12564999	1.76708e-05	5	0.000110705	SIN_1010777	12562435	12563694	1260
LG1	12568000	12577999	4.48276e-05	13	0.000280837	SIN_1010779	12574948	12577527	2580
LG1	12575000	12584999	3.09135e-05	8	0.000172823	SIN_1010780	12581851	12584153	2303
LG1	14187000	14196999	6.32652e-05	10	0.000236562	SIN_1003177	14191696	14192967	1272
LG1	14898000	14907999	5.85008e-05	13	0.000299752	SIN_1008276	14905247	14906722	1476
LG1	14898000	14907999	5.85008e-05	13	0.000299752	SIN_1008277	14897411	14900808	2809
LG1	16454000	16463999	1.05409e-05	3	6.60369e-05	SIN_1013890	16455565	16458764	3200
LG1	16496000	16505999	3.5486e-05	2	4.33227e-05	SIN_1013897	16504701	16506638	1300
LG1	16784000	16793999	6.37629e-05	5	0.000108014	SIN_1013929	16785565	16791056	5492
LG1	16800000	16809999	6.77556e-06	1	2.16029e-05	SIN_1013931	16804156	16809608	5453
LG1	16803000	16812999	6.77556e-06	1	2.16029e-05	SIN_1013932	16810010	16815871	2991
LG1	17092000	17101999	6.07889e-05	13	0.000331606	SIN_1013967	17097471	17097979	509
LG1	17748000	17757999	3.65274e-05	8	0.000184364	SIN_1014074	17753082	17757561	4480
LG1	17758000	17767999	6.64247e-05	10	0.000216029	SIN_1014075	17759778	17767747	7970
LG1	17776000	17785999	6.2069e-05	18	0.000388852	SIN_1014077	17781317	17785167	3851
LG1	17802000	17811999	3.73086e-05	8	0.000191007	SIN_1014082	17809378	17811926	2549
LG1	17805000	17814999	6.13491e-05	15	0.000324076	SIN_1014083	17812349	17814174	1826
LG1	17821000	17830999	1.35511e-05	2	4.32058e-05	SIN_1014085	17820632	17832211	10001
LG1	17847000	17856999	2.7722e-05	8	0.000173674	SIN_1014089	17847826	17851917	4092
LG1	17848000	17857999	3.72424e-05	10	0.000233318	SIN_1014090	17854999	17857753	2755
LG1	17871000	17880999	2.41379e-05	7	0.00015122	SIN_1014093	17870792	17884526	10001
LG2	252000	261999	6.79254e-06	1	2.1657e-05	SIN_1017259	255098	257136	2039
LG2	252000	261999	6.79254e-06	1	2.1657e-05	SIN_1017260	251919	252410	411
LG2	255000	264999	4.42033e-05	7	0.000151569	SIN_1017258	258983	264502	5520
LG2	276000	285999	3.45449e-06	1	2.16418e-05	SIN_1017252	279512	285268	5757
LG2	308000	317999	2.04211e-05	3	6.62936e-05	SIN_1017247	310776	314758	3983
LG2	349000	358999	5.4516e-05	5	0.000119432	SIN_1017243	356312	357607	1296
LG2	364000	373999	6.77556e-06	1	2.16029e-05	SIN_1017242	364220	374525	9781
LG2	1449000	1458999	1.13173e-05	2	4.89861e-05	SIN_1017081	1452999	1461028	6002
LG2	1519000	1528999	2.71016e-05	1	2.19452e-05	SIN_1017074	1522129	1534867	6872
LG2	1549000	1558999	5.27652e-05	1	2.26469e-05	SIN_1017072	1557663	1558229	567
LG2	1560000	1569999	6.72584e-05	9	0.000195442	SIN_1017071	1567914	1569053	1140
LG2	1568000	1577999	3.78342e-05	3	8.28861e-05	SIN_1017070	1575551	1577318	1768
LG2	1667000	1676999	3.04295e-05	5	0.000108014	SIN_1017064	1672847	1676388	3542
LG2	1669000	1678999	6.89655e-06	2	4.32058e-05	SIN_1017063	1676824	1678760	1937
LG2	1682000	1691999	4.96733e-05	3	0.000161256	SIN_1017062	1689750	1690562	813
LG2	1757000	1766999	6.90622e-06	2	4.32663e-05	SIN_1017057	1760829	1766193	5365
LG2	1884000	1893999	6.90346e-06	2	4.3249e-05	SIN_1017048	1884450	1894314	9551
LG2	1933000	1942999	6.83365e-06	1	2.17881e-05	SIN_1017045	1932060	1938656	5657
LG2	1970000	1979999	4.25871e-06	4	0.00010672	SIN_1017042	1977109	1978193	1085
LG2	1970000	1979999	4.25871e-06	4	0.00010672	SIN_1017043	1972626	1974460	1835
LG2	1989000	1998999	1.1484e-05	1	2.48537e-05	SIN_1017039	1997689	1998129	441
LG2	2003000	2012999	6.00171e-05	10	0.000216483	SIN_1017037	2011299	2012512	1214
LG2	2033000	2042999	4.03917e-05	5	0.00010894	SIN_1017034	2039559	2042516	2958
LG2	2165000	2174999	2.80926e-05	4	0.000102626	SIN_1017019	2174129	2174770	642
LG2	2261000	2270999	5.04537e-05	2	4.32058e-05	SIN_1017015	2260752	2278557	10001
LG2	2659000	2668999	3.44828e-06	1	2.16029e-05	SIN_1007395	2660694	2665890	5197
LG2	2659000	2668999	3.44828e-06	1	2.16029e-05	SIN_1007396	2666211	2667077	867
LG2	2663000	2672999	6.89655e-06	2	4.32058e-05	SIN_1007397	2671304	2672128	825
LG2	2667000	2676999	6.89655e-06	2	4.32058e-05	SIN_1007398	2674392	2676949	2558
LG2	2680000	2689999	5.97701e-05	9	0.000194426	SIN_1007399	2682602	2691193	7399
LG2	3146000	3155999	2.42639e-05	1	2.16614e-05	SIN_1007442	3149756	3156952	6245
LG2	3389000	3398999	3.21794e-05	7	0.000158031	SIN_1007467	3389309	3390007	699
LG2	3939000	3948999	2.22094e-05	3	0.000105277	SIN_1013395	3947530	3948359	830
LG2	3949000	3958999	4.01038e-05	4	9.53138e-05	SIN_1013392	3954464	3955048	585
LG2	3949000	3958999	4.01038e-05	4	9.53138e-05	SIN_1013393	3951671	3952516	846
LG2	3949000	3958999	4.01038e-05	4	9.53138e-05	SIN_1013394	3949267	3949921	655
LG2	3955000	3964999	5.1381e-05	6	0.000142971	SIN_1013391	3963428	3964249	822
LG2	3957000	3966999	5.1381e-05	6	0.000142971	SIN_1013390	3965439	3966724	1286
LG2	3960000	3969999	6.77556e-06	1	2.16029e-05	SIN_1013389	3969228	3970082	773
LG2	4232000	4241999	3.44828e-06	1	2.16029e-05	SIN_1013349	4236210	4242776	5791
LG2	4269000	4278999	4.60975e-05	4	8.74433e-05	SIN_1013346	4271343	4279882	7658
LG2	4527000	4536999	6.07095e-05	7	0.000183944	SIN_1013313	4531429	4533624	2196
LG2	4527000	4536999	6.07095e-05	7	0.000183944	SIN_1013314	4526110	4530667	3668
LG2	4587000	4596999	5.2324e-05	7	0.000157014	SIN_1013303	4595752	4596063	312
LG2	4595000	4604999	3.44828e-06	1	2.16029e-05	SIN_1013302	4600216	4606039	4785
LG2	4635000	4644999	3.80394e-06	1	2.38311e-05	SIN_1013300	4642655	4644148	1494
LG2	4643000	4652999	3.89108e-06	1	2.4377e-05	SIN_1013299	4651235	4652566	1332
LG2	4797000	4806999	6.89862e-06	2	4.32187e-05	SIN_1013278	4797063	4806358	9296
LG2	4923000	4932999	1.04336e-05	1	2.25806e-05	SIN_1013260	4930938	4932578	1641
LG2	5392000	5401999	7.53969e-06	2	4.72349e-05	SIN_1013201	5398221	5400162	1942
LG2	5395000	5404999	7.30412e-06	2	4.57591e-05	SIN_1013200	5400455	5404690	4236
LG2	5396000	5405999	7.3752e-06	2	4.62044e-05	SIN_1013199	5404856	5405482	627
LG2	5918000	5927999	5.55253e-05	2	5.25937e-05	SIN_1013164	5923884	5927145	3262
LG2	6185000	6194999	3.51148e-06	1	2.19989e-05	SIN_1002412	6189555	6194993	5439
LG2	6941000	6950999	5.71947e-05	4	8.70031e-05	SIN_1005385	6944181	6950016	5836
LG2	7706000	7715999	6.77556e-06	1	2.16029e-05	SIN_1024003	7711455	7713685	2231
LG2	7719000	7728999	4.82345e-05	10	0.000237577	SIN_1024001	7728605	7728847	243
LG2	7731000	7740999	7.41804e-06	2	4.64728e-05	SIN_1024000	7734237	7739952	5716
LG2	7751000	7760999	3.48065e-06	1	2.18057e-05	SIN_1023998	7755498	7760137	4640
LG2	7771000	7780999	3.5262e-06	1	2.20911e-05	SIN_1023996	7774288	7775036	749
LG2	7816000	7825999	3.31518e-05	5	0.000108014	SIN_1023991	7816218	7818141	1924
LG2	7832000	7841999	5.23896e-05	4	8.64115e-05	SIN_1023990	7839943	7841857	1915
LG2	7844000	7853999	5.55003e-05	1	2.67462e-05	SIN_1023989	7850217	7853024	2808
LG2	8233000	8242999	4.51301e-05	4	8.64115e-05	SIN_1023967	8236756	8237300	545
LG2	8247000	8256999	5.73038e-05	4	8.6524e-05	SIN_1023965	8254656	8256017	1362
LG2	8322000	8331999	1.02238e-05	2	4.32058e-05	SIN_1023956	8324155	8327384	3230
LG2	8322000	8331999	1.02238e-05	2	4.32058e-05	SIN_1023957	8322354	8323436	1083
LG2	8385000	8394999	1.36308e-05	1	2.95e-05	SIN_1023952	8388237	8390036	1800
LG2	8442000	8451999	3.93699e-05	3	6.68406e-05	SIN_1023950	8448807	8451916	3110
LG2	8510000	8519999	2.58668e-05	2	5.00646e-05	SIN_1023946	8517919	8519460	1542
LG2	8798000	8807999	2.8427e-05	1	2.30185e-05	SIN_1023930	8804313	8805072	760
LG2	8976000	8985999	5.14925e-05	11	0.000238802	SIN_1023914	8979157	8985484	6328
LG2	9338000	9347999	6.30974e-05	4	8.64115e-05	SIN_1023896	9343963	9347842	3880
LG2	9461000	9470999	2.07296e-05	4	8.76029e-05	SIN_1023892	9466363	9470457	4095
LG2	9704000	9713999	4.04727e-06	1	2.53555e-05	SIN_1023875	9710773	9715296	3228
LG2	9751000	9760999	5.04947e-05	6	0.000139418	SIN_1023871	9755115	9755621	507
LG2	9829000	9838999	4.32759e-05	7	0.000160975	SIN_1023864	9837280	9838051	772
LG2	9885000	9894999	3.39988e-05	6	0.000129617	SIN_1023861	9885047	9894761	9715
LG2	9887000	9896999	3.06855e-05	5	0.000108492	SIN_1023860	9896162	9897503	839
LG2	10245000	10254999	1.60716e-05	1	2.1657e-05	SIN_1023826	10248099	10251112	3014
LG2	10252000	10261999	1.60315e-05	1	2.16029e-05	SIN_1023825	10259011	10261630	2620
LG2	10359000	10368999	4.17922e-06	1	2.61821e-05	SIN_1023818	10363966	10364319	354
LG2	10363000	10372999	5.00984e-06	1	3.13858e-05	SIN_1023817	10371960	10372238	279
LG2	10368000	10377999	4.01944e-06	1	2.51811e-05	SIN_1023816	10376168	10377940	1773
LG2	10421000	10430999	2.59844e-05	3	7.19297e-05	SIN_1023809	10421176	10423610	2435
LG2	10447000	10456999	4.73079e-05	7	0.00015122	SIN_1023806	10451805	10456252	4448
LG2	10452000	10461999	3.01875e-05	4	8.64115e-05	SIN_1023805	10460422	10461519	1098
LG2	10582000	10591999	3.01728e-05	4	8.96013e-05	SIN_1023789	10585091	10591953	6863
LG2	10609000	10618999	2.46495e-05	1	2.20056e-05	SIN_1023786	10614078	10618764	4687
LG2	10609000	10618999	2.46495e-05	1	2.20056e-05	SIN_1023787	10607345	10612111	3112
LG2	10618000	10627999	3.6074e-05	1	3.22046e-05	SIN_1023785	10625386	10627414	2029
LG2	10625000	10634999	3.45069e-06	1	2.1618e-05	SIN_1023784	10628641	10633402	4762
LG2	10628000	10637999	3.93594e-06	1	2.4658e-05	SIN_1023783	10634209	10637691	3483
LG2	11585000	11594999	6.86202e-06	1	2.18785e-05	SIN_1023683	11591801	11594729	2929
LG2	11611000	11620999	6.12018e-05	12	0.000260694	SIN_1023680	11618518	11620019	1502
LG2	11836000	11845999	4.89413e-05	3	6.48086e-05	SIN_1023661	11838173	11845631	7459
LG2	12365000	12374999	5.67359e-05	8	0.000172979	SIN_1021059	12372820	12374462	1643
LG2	12406000	12415999	1.02238e-05	2	4.32058e-05	SIN_1021063	12406848	12417072	9153
LG2	12557000	12566999	3.58869e-05	4	9.25276e-05	SIN_1021069	12563424	12566464	3041
LG2	13127000	13136999	4.19517e-05	5	0.000112468	SIN_1021125	13130417	13133757	3341
LG2	13404000	13413999	2.0674e-05	4	8.7888e-05	SIN_1021147	13412422	13413631	1210
LG2	13577000	13586999	3.71341e-06	1	2.32639e-05	SIN_1021162	13585086	13586405	1320
LG2	13701000	13710999	3.44862e-06	1	2.1605e-05	SIN_1021174	13704518	13710328	5811
LG2	13706000	13715999	3.44862e-06	1	2.1605e-05	SIN_1021175	13712493	13717071	3508
LG2	14264000	14273999	1.73782e-05	3	6.62529e-05	SIN_1021241	14269568	14273359	3792
LG2	14264000	14273999	1.73782e-05	3	6.62529e-05	SIN_1021242	14273687	14273887	201
LG2	15054000	15063999	3.45415e-06	1	2.16397e-05	SIN_1021330	15055460	15064383	8541
LG2	15067000	15076999	1.43419e-05	3	6.79835e-05	SIN_1021331	15071889	15076791	4903
LG2	15104000	15113999	3.49016e-06	1	2.18653e-05	SIN_1021333	15110427	15113504	3078
LG2	15333000	15342999	2.95015e-05	2	6.42369e-05	SIN_1021359	15341116	15342177	1062
LG2	15336000	15345999	2.70779e-05	2	5.89598e-05	SIN_1021360	15342443	15345917	3475
LG2	15380000	15389999	2.0058e-05	3	6.51147e-05	SIN_1021361	15382967	15389578	6612
LG2	15415000	15424999	3.79416e-05	3	6.83131e-05	SIN_1021366	15421923	15423086	1164
LG2	15469000	15478999	5.39548e-05	8	0.000173187	SIN_1021374	15476400	15478343	1944
LG2	15515000	15524999	5.40835e-05	5	0.000108014	SIN_1021382	15522232	15524716	2485
LG2	15526000	15535999	6.49728e-05	4	8.64115e-05	SIN_1021383	15528576	15530656	2081
LG2	15544000	15553999	1.90828e-05	1	2.57146e-05	SIN_1021386	15551922	15553285	1364
LG2	15844000	15853999	6.70626e-05	4	8.67673e-05	SIN_1018368	15848448	15853668	5221
LG2	15874000	15883999	4.18252e-05	3	6.57956e-05	SIN_1018365	15880080	15883310	3231
LG2	15878000	15887999	4.11978e-05	3	6.48086e-05	SIN_1018364	15884163	15887063	2901
LG2	15921000	15930999	2.11789e-05	7	0.000154796	SIN_1018361	15923985	15930995	7011
LG2	15932000	15941999	2.69193e-05	4	9.83402e-05	SIN_1018360	15941165	15941578	414
LG2	15944000	15953999	1.37231e-05	1	2.26873e-05	SIN_1018359	15950971	15951474	504
LG2	15947000	15956999	3.11083e-05	5	0.000111309	SIN_1018358	15955256	15956853	1598
LG2	15955000	15964999	7.48763e-06	1	2.38732e-05	SIN_1018357	15962402	15964246	1845
LG2	15963000	15972999	2.92765e-05	4	9.37625e-05	SIN_1018356	15968796	15970289	1494
LG2	15976000	15985999	3.29461e-05	3	6.488e-05	SIN_1018355	15976362	15984666	8305
LG2	15981000	15990999	3.4551e-05	3	6.80406e-05	SIN_1018354	15989195	15990825	1631
LG2	15995000	16004999	1.73724e-05	2	4.47914e-05	SIN_1018353	16003419	16004861	1443
LG2	15997000	16006999	1.73724e-05	2	4.47914e-05	SIN_1018352	16005698	16008030	1303
LG2	16094000	16103999	4.54628e-05	2	4.5475e-05	SIN_1018341	16098898	16099773	876
LG2	16094000	16103999	4.54628e-05	2	4.5475e-05	SIN_1018342	16094791	16095195	405
LG2	16108000	16117999	4.80599e-05	5	0.000108209	SIN_1018339	16116172	16117411	1240
LG2	16110000	16119999	1.02423e-05	2	4.32837e-05	SIN_1018338	16117843	16119751	1909
LG2	16462000	16471999	3.92943e-05	3	7.08678e-05	SIN_1018300	16470802	16473177	1199
LG2	16969000	16978999	4.02494e-05	6	0.000130663	SIN_1018225	16973947	16978797	4851
LG2	17305000	17314999	3.67424e-06	1	2.30185e-05	SIN_1018175	17312149	17313432	1284
LG2	17309000	17318999	4.00044e-05	6	0.000139824	SIN_1018174	17316860	17318917	2058
LG2	17775000	17784999	1.36167e-05	2	4.38059e-05	SIN_1018099	17779410	17780509	1100
LG2	17775000	17784999	1.36167e-05	2	4.38059e-05	SIN_1018100	17777037	17778851	1815
LG2	17897000	17906999	5.00544e-05	1	2.16657e-05	SIN_1018076	17903777	17907998	3224
LG3	34000	43999	3.92015e-05	4	8.64115e-05	SIN_1016136	40743	43605	2863
LG3	660000	669999	4.04348e-06	1	2.53317e-05	SIN_1016220	662449	664581	2133
LG3	676000	685999	1.02721e-05	2	4.34098e-05	SIN_1016221	676331	680739	4409
LG3	676000	685999	1.02721e-05	2	4.34098e-05	SIN_1016222	681195	683604	2410
LG3	697000	706999	3.83611e-06	1	2.40326e-05	SIN_1016224	703415	708583	3586
LG3	736000	745999	6.77556e-06	1	2.16029e-05	SIN_1016227	737753	746145	8248
LG3	746000	755999	1.72706e-05	4	8.71699e-05	SIN_1016228	751641	752924	1284
LG3	750000	759999	4.85775e-05	13	0.000283302	SIN_1016229	756962	759637	2676
LG3	754000	763999	4.84797e-05	13	0.000282732	SIN_1016230	760599	763210	2612
LG3	1203000	1212999	3.17909e-05	8	0.000177728	SIN_1016286	1209772	1211316	1545
LG3	1262000	1271999	7.1974e-06	2	4.50905e-05	SIN_1016294	1270399	1271744	1346
LG3	1300000	1309999	6.89655e-06	2	4.32058e-05	SIN_1016297	1306046	1309911	3866
LG3	1385000	1394999	5.02232e-05	1	2.26445e-05	SIN_1016305	1384460	1401984	10001
LG3	1497000	1506999	8.16546e-06	2	5.11553e-05	SIN_1016316	1505872	1506159	288
LG3	2191000	2200999	3.48025e-05	4	8.97316e-05	SIN_1016389	2189651	2196714	5715
LG3	2201000	2210999	4.09254e-05	5	0.000121583	SIN_1016390	2209072	2210124	1053
LG3	2269000	2278999	4.9761e-05	8	0.000194467	SIN_1016400	2268909	2270838	1839
LG3	2269000	2278999	4.9761e-05	8	0.000194467	SIN_1016401	2274898	2276333	1436
LG3	3231000	3240999	2.39594e-05	5	0.000108853	SIN_1002220	3237058	3240049	2992
LG3	3892000	3901999	2.47421e-05	5	0.000111839	SIN_1020446	3900035	3900827	793
LG3	4262000	4271999	6.15297e-05	12	0.000260537	SIN_1020407	4270753	4271064	312
LG3	4321000	4330999	3.30224e-05	9	0.00020688	SIN_1020401	4330255	4330932	678
LG3	4328000	4337999	4.0981e-05	4	9.35088e-05	SIN_1020400	4336290	4337546	1257
LG3	4330000	4339999	5.05046e-05	5	0.000122188	SIN_1020399	4338662	4339492	831
LG3	4334000	4343999	5.09542e-05	5	0.000123276	SIN_1020398	4340632	4343415	2784
LG3	5590000	5599999	2.63763e-05	4	8.64115e-05	SIN_1020242	5597739	5599082	1344
LG3	5594000	5603999	1.80086e-05	3	8.53644e-05	SIN_1020241	5603189	5603521	333
LG3	5605000	5614999	5.26294e-06	1	3.29714e-05	SIN_1020240	5613828	5614587	760
LG3	5618000	5627999	1.27543e-05	3	8.08491e-05	SIN_1020239	5621045	5623699	2655
LG3	5627000	5636999	3.35248e-05	8	0.000188158	SIN_1020238	5630623	5636568	5946
LG3	5686000	5695999	3.34076e-05	4	8.77185e-05	SIN_1020231	5692927	5695606	2680
LG3	5836000	5845999	4.14576e-05	11	0.000242333	SIN_1020216	5837897	5845105	7209
LG3	7846000	7855999	4.86993e-05	1	2.16029e-05	SIN_1010258	7851657	7855374	3718
LG3	7860000	7869999	5.66536e-05	5	0.0001528	SIN_1010259	7856461	7867267	7268
LG3	7879000	7888999	6.35365e-05	11	0.00031512	SIN_1010262	7885682	7888181	2500
LG3	7884000	7893999	6.96931e-06	1	2.22206e-05	SIN_1010263	7890284	7893125	2842
LG3	8154000	8163999	3.71381e-05	10	0.000232664	SIN_1010301	8155229	8159206	3978
LG3	8154000	8163999	3.71381e-05	10	0.000232664	SIN_1010302	8160295	8160540	246
LG3	8154000	8163999	3.71381e-05	10	0.000232664	SIN_1010303	8160950	8162049	1100
LG3	8318000	8327999	2.02057e-05	3	6.48086e-05	SIN_1010327	8322034	8327779	5746
LG3	8829000	8838999	6.02067e-05	5	0.000109916	SIN_1010397	8836916	8840777	2085
LG3	8925000	8934999	4.47725e-05	10	0.000223609	SIN_1010406	8932813	8934858	2046
LG3	9046000	9055999	1.7863e-05	5	0.000111909	SIN_1010423	9044912	9047562	1563
LG3	9046000	9055999	1.7863e-05	5	0.000111909	SIN_1010424	9050553	9053296	2744
LG3	11182000	11191999	6.92355e-06	2	4.33749e-05	SIN_1017379	11191381	11192019	620
LG3	11360000	11369999	3.5208e-06	1	2.20573e-05	SIN_1017364	11361344	11369036	7693
LG3	11429000	11438999	6.2091e-05	15	0.000326065	SIN_1017360	11434311	11435120	810
LG3	11429000	11438999	6.2091e-05	15	0.000326065	SIN_1017361	11432314	11432700	387
LG3	12890000	12899999	1.85145e-05	5	0.00011681	SIN_1022070	12899013	12899567	555
LG3	13259000	13268999	3.44828e-06	1	2.16029e-05	SIN_1022017	13265281	13268359	3079
LG3	13264000	13273999	3.44828e-06	1	2.16029e-05	SIN_1022016	13269488	13275590	4513
LG3	13289000	13298999	2.05652e-05	4	0.000128838	SIN_1022010	13297861	13298421	561
LG3	13289000	13298999	2.05652e-05	4	0.000128838	SIN_1022011	13295356	13295883	528
LG3	13289000	13298999	2.05652e-05	4	0.000128838	SIN_1022012	13293326	13293907	582
LG3	13289000	13298999	2.05652e-05	4	0.000128838	SIN_1022013	13287160	13292298	3299
LG3	13467000	13476999	3.67385e-06	1	2.30161e-05	SIN_1021993	13472483	13476060	3578
LG3	13475000	13484999	4.4261e-05	11	0.00023849	SIN_1021992	13483792	13484654	863
LG3	13477000	13486999	5.46158e-05	14	0.000303381	SIN_1021991	13486655	13486906	252
LG3	13496000	13505999	5.09652e-05	8	0.000173535	SIN_1021988	13501354	13503063	1710
LG3	13504000	13513999	5.07918e-05	8	0.000172944	SIN_1021987	13508613	13513364	4752
LG3	13523000	13532999	7.36874e-06	1	2.34942e-05	SIN_1021985	13524559	13528060	3502
LG3	13526000	13535999	2.43053e-05	4	8.87911e-05	SIN_1021984	13532478	13535062	2585
LG3	13562000	13571999	1.05673e-05	2	4.57397e-05	SIN_1021980	13569376	13572226	2625
LG3	13998000	14007999	4.06732e-06	2	5.09622e-05	SIN_1021924	14004104	14007014	2911
LG3	14000000	14009999	3.56595e-06	2	4.46802e-05	SIN_1021923	14007978	14010830	2023
LG3	14104000	14113999	2.60133e-05	2	4.32058e-05	SIN_1021914	14105885	14113590	7706
LG3	14116000	14125999	6.78302e-06	1	2.16267e-05	SIN_1021913	14115932	14122758	6759
LG3	14130000	14139999	1.11442e-05	1	2.41184e-05	SIN_1021912	14135193	14139849	4657
LG3	14135000	14144999	6.91939e-06	2	4.33488e-05	SIN_1021911	14142639	14144944	2306
LG3	14141000	14150999	4.14865e-05	11	0.000238946	SIN_1021910	14147104	14150298	3195
LG3	14965000	14974999	1.04419e-05	5	0.000109028	SIN_1021837	14967691	14974926	7236
LG3	14989000	14998999	8.57015e-06	1	2.73247e-05	SIN_1021835	14989367	14991040	1674
LG3	14994000	15003999	4.09428e-05	2	5.28769e-05	SIN_1021834	14999071	15003818	4748
LG3	15293000	15302999	5.27854e-05	14	0.00033404	SIN_1021810	15301959	15302636	678
LG3	15295000	15304999	4.39369e-05	13	0.000327393	SIN_1021809	15303571	15304137	567
LG3	16088000	16097999	4.30271e-05	4	9.45525e-05	SIN_1015241	16097280	16098409	721
LG3	16155000	16164999	6.93365e-06	1	2.21069e-05	SIN_1015244	16157335	16164251	6917
LG3	16182000	16191999	1.65204e-05	2	4.32187e-05	SIN_1015246	16180546	16187136	5137
LG3	16185000	16194999	4.27707e-05	5	0.000108014	SIN_1015247	16193947	16194387	441
LG3	16188000	16197999	4.27707e-05	5	0.000108014	SIN_1015248	16195968	16197429	1462
LG3	16201000	16210999	7.04665e-06	3	6.62191e-05	SIN_1015249	16209116	16210660	1545
LG3	16255000	16264999	3.77645e-06	1	2.36588e-05	SIN_1015252	16257760	16260800	3041
LG3	16292000	16301999	3.61189e-06	1	2.26279e-05	SIN_1015255	16292022	16292699	678
LG3	16299000	16308999	3.50328e-06	1	2.19475e-05	SIN_1015256	16306488	16308542	2055
LG3	16387000	16396999	6.04044e-05	7	0.000152825	SIN_1015260	16386855	16388521	1522
LG3	16552000	16561999	1.21447e-05	3	7.60843e-05	SIN_1015280	16559085	16561772	2688
LG3	16689000	16698999	1.61862e-05	1	2.67594e-05	SIN_1015292	16688904	16689238	239
LG3	19688000	19697999	3.01875e-05	5	0.000108014	SIN_1015810	19695346	19697499	2154
LG3	19798000	19807999	2.99456e-05	4	8.64115e-05	SIN_1015799	19797151	19808055	10001
LG3	19968000	19977999	4.15108e-05	5	0.000111286	SIN_1015778	19973848	19977240	3393
LG3	20003000	20012999	2.03031e-05	3	6.51212e-05	SIN_1015773	20005456	20008583	3128
LG3	20256000	20265999	2.04147e-05	2	4.52796e-05	SIN_1015747	20258635	20265467	6833
LG3	20462000	20471999	2.17757e-05	3	6.98444e-05	SIN_1015723	20469696	20471549	1854
LG3	20487000	20496999	1.08527e-05	3	6.79906e-05	SIN_1015720	20486249	20488588	1589
LG3	21131000	21140999	4.02836e-06	1	2.5237e-05	SIN_1011320	21139749	21140221	473
LG3	21366000	21375999	3.54251e-06	1	2.21932e-05	SIN_1011347	21369587	21371064	1478
LG3	21366000	21375999	3.54251e-06	1	2.21932e-05	SIN_1011348	21373088	21374705	1618
LG3	21368000	21377999	3.02147e-05	5	0.000108112	SIN_1011349	21376032	21377656	1625
LG3	21372000	21381999	3.36661e-05	6	0.000129734	SIN_1011350	21379510	21381699	2190
LG3	21940000	21949999	2.03693e-05	2	5.32878e-05	SIN_1011420	21946054	21949021	2968
LG3	22672000	22681999	1.69699e-05	4	0.000212627	SIN_1003400	22673456	22674094	639
LG3	23650000	23659999	7.26913e-06	2	4.63531e-05	SIN_1009059	23656159	23659869	3711
LG3	23654000	23663999	6.79186e-06	2	4.33097e-05	SIN_1009058	23660202	23663267	3066
LG3	24059000	24068999	3.71581e-06	1	2.3279e-05	SIN_1008986	24064801	24069705	4200
LG3	24077000	24086999	3.3575e-05	4	8.71963e-05	SIN_1008983	24082697	24083185	489
LG3	24077000	24086999	3.3575e-05	4	8.71963e-05	SIN_1008984	24078726	24082012	3287
LG3	24333000	24342999	4.09579e-05	1	4.09689e-05	SIN_1008938	24341282	24342532	1251
LG4	89000	98999	4.43481e-05	9	0.000194445	SIN_1006319	88555	91509	2510
LG4	105000	114999	5.03024e-05	7	0.000151311	SIN_1006318	107145	114909	7765
LG4	858000	867999	3.35148e-05	5	0.000108014	SIN_1006211	857931	870115	10001
LG4	984000	993999	6.98668e-06	2	4.37704e-05	SIN_1006195	990318	991081	764
LG4	984000	993999	6.98668e-06	2	4.37704e-05	SIN_1006196	983289	986043	2044
LG4	2961000	2970999	5.53214e-05	2	4.4796e-05	SIN_1018674	2968909	2970508	1600
LG4	2970000	2979999	4.05486e-05	6	0.000129669	SIN_1018675	2976600	2979545	2946
LG4	2973000	2982999	1.67574e-05	2	4.32058e-05	SIN_1018676	2979825	2982095	2271
LG4	3788000	3797999	6.77556e-06	1	2.16029e-05	SIN_1018758	3788479	3794264	5786
LG4	3806000	3815999	3.51829e-06	1	2.20415e-05	SIN_1018760	3807837	3811438	3602
LG4	3806000	3815999	3.51829e-06	1	2.20415e-05	SIN_1018761	3813583	3815040	1458
LG4	3814000	3823999	3.68421e-05	2	4.32058e-05	SIN_1018762	3819326	3823084	3759
LG4	4010000	4019999	1.98519e-05	3	0.000124369	SIN_1018784	4015138	4016746	1609
LG4	4039000	4048999	3.02756e-05	3	6.55228e-05	SIN_1018786	4039979	4049035	9022
LG4	4049000	4058999	3.53271e-06	1	2.21318e-05	SIN_1018787	4050960	4052339	1380
LG4	4071000	4080999	2.44602e-05	1	2.18365e-05	SIN_1018788	4073672	4081505	7329
LG4	4085000	4094999	4.60766e-05	3	6.52064e-05	SIN_1018790	4093191	4094299	1109
LG4	4093000	4102999	6.31339e-05	4	8.8238e-05	SIN_1018791	4098321	4102785	4465
LG4	4251000	4260999	6.60516e-05	6	0.000182843	SIN_1018805	4257867	4260299	2433
LG4	4258000	4267999	1.68484e-05	2	4.34403e-05	SIN_1018806	4261863	4267502	5640
LG4	4377000	4386999	8.29017e-06	1	2.6432e-05	SIN_1018819	4386198	4386675	478
LG4	4384000	4393999	6.77556e-06	1	2.16029e-05	SIN_1018820	4392290	4393434	1145
LG4	4401000	4410999	8.26994e-06	1	2.63675e-05	SIN_1018821	4399382	4403876	2877
LG4	4401000	4410999	8.26994e-06	1	2.63675e-05	SIN_1018822	4405040	4407947	2908
LG4	4401000	4410999	8.26994e-06	1	2.63675e-05	SIN_1018823	4408630	4408845	216
LG4	6021000	6030999	5.02005e-05	3	0.000161015	SIN_1001568	6028140	6028400	261
LG4	6182000	6191999	2.18252e-05	2	5.62721e-05	SIN_1001578	6190277	6192789	1724
LG4	6196000	6205999	4.95086e-05	2	4.4309e-05	SIN_1001580	6197238	6199124	1887
LG4	7727000	7736999	4.11831e-05	7	0.000153648	SIN_1005594	7734087	7736288	2202
LG4	8111000	8120999	3.6876e-06	2	4.62044e-05	SIN_1005982	8117856	8118942	1087
LG4	8111000	8120999	3.6876e-06	2	4.62044e-05	SIN_1005983	8115339	8116037	699
LG4	8112000	8121999	1.10016e-05	4	9.18978e-05	SIN_1005981	8121077	8121670	594
LG4	8128000	8137999	6.81646e-06	2	4.34666e-05	SIN_1005979	8130547	8137454	6908
LG4	8165000	8174999	1.05294e-05	1	2.27878e-05	SIN_1005974	8168168	8170472	2305
LG4	8165000	8174999	1.05294e-05	1	2.27878e-05	SIN_1005975	8165101	8167285	2185
LG4	8166000	8175999	2.88636e-05	3	6.99575e-05	SIN_1005973	8175387	8175823	437
LG4	8748000	8757999	2.90436e-05	5	0.00015252	SIN_1005882	8756969	8757876	908
LG4	8758000	8767999	2.67651e-05	3	7.44756e-05	SIN_1005880	8762731	8763670	940
LG4	8758000	8767999	2.67651e-05	3	7.44756e-05	SIN_1005881	8758643	8761485	2843
LG4	8803000	8812999	1.5401e-05	3	0.000144727	SIN_1005874	8810612	8812823	2212
LG4	8813000	8822999	1.023e-05	2	4.32317e-05	SIN_1005873	8815675	8820513	4839
LG4	8817000	8826999	2.04477e-05	4	8.64115e-05	SIN_1005872	8825487	8826077	591
LG4	8821000	8830999	2.04538e-05	4	8.64374e-05	SIN_1005871	8828075	8830651	2577
LG4	9114000	9123999	3.58582e-05	3	6.61178e-05	SIN_1016425	9119167	9123963	4797
LG4	9276000	9285999	3.16218e-05	8	0.000176783	SIN_1016442	9282608	9285140	2533
LG4	9602000	9611999	7.35554e-06	2	4.60812e-05	SIN_1016489	9601398	9605306	3307
LG4	9602000	9611999	7.35554e-06	2	4.60812e-05	SIN_1016490	9606591	9608802	2212
LG4	9604000	9613999	1.4621e-05	3	6.93066e-05	SIN_1016491	9612566	9613966	1401
LG4	10121000	10130999	7.30567e-06	2	4.57688e-05	SIN_1016571	10126476	10130426	3951
LG4	10264000	10273999	3.03085e-05	4	8.64115e-05	SIN_1016587	10270242	10273406	3165
LG4	10438000	10447999	2.04248e-05	1	2.75231e-05	SIN_1016612	10442279	10442810	532
LG4	10441000	10450999	5.98081e-05	7	0.000170274	SIN_1016613	10446499	10450874	4376
LG4	10448000	10457999	4.21698e-05	6	0.000147393	SIN_1016614	10455532	10457316	1785
LG4	10854000	10863999	2.33073e-05	3	6.4854e-05	SIN_1016667	10856683	10862188	5506
LG4	10954000	10963999	3.90528e-05	4	9.28158e-05	SIN_1016680	10957536	10963921	6386
LG4	11261000	11270999	2.14578e-05	6	0.00013443	SIN_1016711	11267111	11269772	2662
LG4	11269000	11278999	3.781e-05	10	0.000216029	SIN_1016712	11276039	11278944	2906
LG4	11273000	11282999	1.0552e-05	2	4.45926e-05	SIN_1016713	11280903	11282707	1805
LG4	11365000	11374999	5.86532e-05	4	8.74522e-05	SIN_1016727	11366757	11370255	3499
LG4	11908000	11917999	6.68465e-05	9	0.000195305	SIN_1012060	11914333	11917458	3126
LG4	11989000	11998999	4.37781e-05	6	0.000129734	SIN_1012066	11986728	11991443	2444
LG4	13189000	13198999	1.73385e-05	6	0.000130347	SIN_1012182	13196608	13198625	2018
LG4	13362000	13371999	2.64057e-05	1	3.02223e-05	SIN_1012198	13365983	13372789	6018
LG4	13417000	13426999	6.92425e-06	2	4.33793e-05	SIN_1012204	13415757	13419477	2478
LG4	13417000	13426999	6.92425e-06	2	4.33793e-05	SIN_1012205	13421829	13422588	760
LG4	13423000	13432999	2.43733e-05	3	6.8894e-05	SIN_1012206	13430059	13432086	2028
LG4	13635000	13644999	2.51804e-05	7	0.000157751	SIN_1012229	13633586	13636897	1898
LG4	13673000	13682999	3.44828e-06	1	2.16029e-05	SIN_1012234	13676783	13680701	3919
LG4	13675000	13684999	2.05134e-05	4	8.72051e-05	SIN_1012235	13684338	13684601	264
LG4	14159000	14168999	1.31845e-05	1	2.17969e-05	SIN_1002507	14166396	14171228	2605
LG4	14245000	14254999	1.62172e-05	2	5.17063e-05	SIN_1003342	14249110	14257200	5891
LG4	14835000	14844999	4.05703e-05	5	0.000108765	SIN_1003396	14837163	14837998	836
LG4	14852000	14861999	4.85498e-05	6	0.000136511	SIN_1003398	14857810	14861454	3645
LG4	14862000	14871999	9.98185e-06	1	2.16029e-05	SIN_1003399	14864282	14869936	5655
LG4	15197000	15206999	1.0441e-05	2	4.41235e-05	SIN_1007155	15202348	15202837	490
LG4	15197000	15206999	1.0441e-05	2	4.41235e-05	SIN_1007156	15200046	15200726	681
LG4	15197000	15206999	1.0441e-05	2	4.41235e-05	SIN_1007157	15196900	15198620	1621
LG4	15223000	15232999	1.77428e-05	3	6.76429e-05	SIN_1007154	15226446	15227872	1427
LG4	15225000	15234999	4.23766e-05	9	0.000200874	SIN_1007153	15233544	15234409	866
LG4	15384000	15393999	2.33447e-05	3	6.4958e-05	SIN_1007137	15388859	15393338	4480
LG4	15535000	15544999	6.51393e-05	2	4.35191e-05	SIN_1007120	15537242	15538832	1591
LG4	16550000	16559999	7.68814e-06	1	2.45125e-05	SIN_1001648	16550993	16563937	9008
LG4	16821000	16830999	3.18332e-05	3	6.91735e-05	SIN_1001672	16829175	16829996	822
LG4	16924000	16933999	3.44828e-06	1	2.16029e-05	SIN_1002419	16926652	16926813	162
LG4	16924000	16933999	3.44828e-06	1	2.16029e-05	SIN_1002420	16930107	16931961	1855
LG4	16937000	16946999	4.97351e-05	3	6.86605e-05	SIN_1002421	16936828	16950181	10001
LG4	16943000	16952999	1.01297e-05	1	2.1923e-05	SIN_1002422	16951424	16951945	522
LG4	16993000	17002999	3.61492e-06	1	2.26469e-05	SIN_1002426	16992623	16994398	1399
LG4	16995000	17004999	3.66253e-06	1	2.29452e-05	SIN_1002427	17002388	17004089	1702
LG4	17000000	17009999	3.68602e-06	1	2.30923e-05	SIN_1002428	17007248	17009131	1884
LG4	17035000	17044999	1.37851e-05	3	6.53445e-05	SIN_1002431	17036347	17041611	5265
LG4	17072000	17081999	5.40333e-05	4	8.90198e-05	SIN_1002435	17078031	17081630	3600
LG4	17102000	17111999	3.85138e-05	2	5.1222e-05	SIN_1002440	17107366	17111699	4334
LG4	17294000	17303999	1.70284e-05	2	7.19616e-05	SIN_1002454	17295209	17303356	8148
LG5	253000	262999	5.5611e-05	8	0.000189354	SIN_1005465	260924	262229	1306
LG5	255000	264999	4.06346e-05	6	0.000141565	SIN_1005466	263037	264516	1480
LG5	259000	268999	6.89655e-06	2	4.32058e-05	SIN_1005467	267679	268764	1086
LG5	1268000	1277999	4.59065e-05	4	8.65067e-05	SIN_1003879	1270344	1274771	4428
LG5	2559000	2568999	2.93166e-05	1	2.18101e-05	SIN_1007789	2563411	2564628	1218
LG5	2574000	2583999	3.75175e-05	2	4.84532e-05	SIN_1007791	2576861	2583834	6974
LG5	2631000	2640999	3.71153e-05	6	0.000130151	SIN_1007797	2639878	2640976	1099
LG5	2650000	2659999	9.98385e-06	1	2.16072e-05	SIN_1007799	2651313	2652257	945
LG5	2650000	2659999	9.98385e-06	1	2.16072e-05	SIN_1007800	2659023	2659574	552
LG5	2653000	2662999	1.67608e-05	2	4.32144e-05	SIN_1007801	2662484	2662807	324
LG5	2772000	2781999	5.4237e-05	9	0.000194543	SIN_1007824	2780016	2781893	1878
LG5	2779000	2788999	6.77556e-06	1	2.16029e-05	SIN_1007825	2782257	2789878	6744
LG5	2944000	2953999	4.5977e-05	1	2.16029e-05	SIN_1007851	2946199	2948559	2361
LG5	2944000	2953999	4.5977e-05	1	2.16029e-05	SIN_1007852	2949369	2952474	3106
LG5	3300000	3309999	3.44828e-06	1	2.16029e-05	SIN_1007646	3303021	3310931	6980
LG5	3813000	3822999	5.86693e-05	7	0.000155849	SIN_1007581	3813396	3818973	5578
LG5	4685000	4694999	3.58137e-05	2	4.32058e-05	SIN_1013422	4690181	4695839	4820
LG5	4742000	4751999	6.40539e-05	9	0.000195128	SIN_1013429	4747859	4751178	3320
LG5	4750000	4759999	1.69994e-05	3	6.48086e-05	SIN_1013430	4758406	4759963	1558
LG5	4756000	4765999	6.8364e-06	1	2.17969e-05	SIN_1013431	4764154	4766368	1847
LG5	4867000	4876999	3.44828e-06	1	2.16029e-05	SIN_1013447	4866689	4877213	10001
LG5	4910000	4919999	1.03448e-05	3	6.48086e-05	SIN_1013451	4909559	4927658	10001
LG5	4978000	4987999	6.63037e-05	9	0.000194426	SIN_1013455	4977574	4993192	10001
LG5	5339000	5348999	4.74716e-05	7	0.000151356	SIN_1013488	5342209	5348975	6767
LG5	5742000	5751999	5.01656e-05	3	6.77702e-05	SIN_1013524	5741548	5743486	1487
LG5	5753000	5762999	4.37544e-05	6	0.000141612	SIN_1013526	5760285	5762186	1902
LG5	5865000	5874999	3.98829e-06	1	2.4986e-05	SIN_1013536	5872714	5875356	2287
LG5	5890000	5899999	3.38852e-05	4	8.76829e-05	SIN_1013537	5897867	5899746	1880
LG5	5898000	5907999	2.04546e-05	2	4.42682e-05	SIN_1013538	5905412	5907819	2408
LG5	5969000	5978999	3.44862e-06	3	6.48151e-05	SIN_1013541	5975374	5980474	3627
LG5	6013000	6022999	1.86898e-05	8	0.000187342	SIN_1013546	6021950	6022803	854
LG5	6043000	6052999	4.52811e-05	6	0.000144372	SIN_1013548	6050619	6052033	1415
LG5	6387000	6396999	3.81417e-05	7	0.000156042	SIN_1013568	6394207	6396505	2299
LG5	6519000	6528999	3.01875e-05	4	8.64115e-05	SIN_1013575	6521995	6530667	7006
LG5	6652000	6661999	1.03711e-05	4	8.76562e-05	SIN_1006332	6653266	6661125	7860
LG5	6717000	6726999	5.98864e-05	6	0.000145148	SIN_1006337	6725752	6726314	563
LG5	6730000	6739999	7.13855e-06	2	4.47218e-05	SIN_1006338	6736880	6739189	2310
LG5	6732000	6741999	7.05602e-06	2	4.42048e-05	SIN_1006339	6740974	6741318	345
LG5	6819000	6828999	7.09814e-06	2	4.44687e-05	SIN_1006342	6826058	6828273	2216
LG5	6827000	6836999	7.36969e-06	2	4.61699e-05	SIN_1006343	6835385	6836647	1263
LG5	6955000	6964999	2.82898e-05	6	0.000134695	SIN_1006350	6963463	6964576	1114
LG5	6960000	6969999	3.16992e-05	6	0.000150928	SIN_1006351	6969655	6969933	279
LG5	7050000	7059999	5.28188e-05	4	8.66194e-05	SIN_1006354	7053789	7059440	5652
LG5	7076000	7085999	4.01354e-05	6	0.00019025	SIN_1006356	7085537	7085932	396
LG5	7100000	7109999	2.60369e-05	2	5.6693e-05	SIN_1006357	7102143	7112277	7858
LG5	7120000	7129999	5.64049e-05	8	0.000172892	SIN_1006358	7128843	7129046	204
LG5	7121000	7130999	6.66328e-05	10	0.000216115	SIN_1006359	7129881	7130150	270
LG5	7204000	7213999	5.56224e-05	3	9.57999e-05	SIN_1006363	7212011	7213423	1413
LG5	7325000	7334999	1.8689e-05	2	4.88919e-05	SIN_1006370	7328891	7329082	192
LG5	7332000	7341999	1.84571e-05	2	4.82854e-05	SIN_1006371	7335891	7341491	5601
LG5	7412000	7421999	4.45269e-05	5	0.000112609	SIN_1006377	7419461	7421241	1781
LG5	7477000	7486999	3.44828e-06	1	2.16029e-05	SIN_1006379	7475008	7482925	5926
LG5	7479000	7488999	4.11978e-05	6	0.000129617	SIN_1006380	7487799	7488515	717
LG5	7480000	7489999	4.11978e-05	6	0.000129617	SIN_1006381	7488908	7489214	307
LG5	7487000	7496999	3.78821e-05	5	0.000108394	SIN_1006382	7496530	7496907	378
LG5	7601000	7610999	3.69631e-05	5	0.000108014	SIN_1006389	7609478	7610029	552
LG5	7782000	7791999	6.43678e-05	6	0.000129617	SIN_1015978	7788707	7789057	351
LG5	7855000	7864999	7.06107e-06	2	4.42365e-05	SIN_1015984	7860601	7864727	4127
LG5	10360000	10369999	7.01985e-06	1	2.23818e-05	SIN_1005190	10363932	10367514	3583
LG5	10679000	10688999	7.22001e-06	1	4.52322e-05	SIN_1005203	10685805	10688595	2791
LG5	10830000	10839999	4.36174e-05	3	0.000141596	SIN_1005208	10837280	10839271	1992
LG5	11231000	11240999	4.95725e-05	5	0.000225218	SIN_1002895	11239173	11241258	1828
LG5	11461000	11470999	6.65813e-05	1	3.85972e-05	SIN_1002883	11466557	11470484	3928
LG5	11848000	11857999	4.2283e-05	4	0.000213414	SIN_1001421	11849551	11853183	3633
LG5	12527000	12536999	1.71204e-05	4	8.64115e-05	SIN_1023610	12527506	12537041	9495
LG5	12530000	12539999	1.71204e-05	4	8.64115e-05	SIN_1023609	12538801	12539871	1071
LG5	12666000	12675999	4.86993e-05	1	2.16029e-05	SIN_1023590	12671501	12677353	4500
LG5	12676000	12685999	5.60799e-05	5	0.000108014	SIN_1023589	12679898	12683658	3761
LG5	13520000	13529999	2.15883e-05	1	2.90909e-05	SIN_1019926	13520586	13529503	8918
LG5	14570000	14579999	5.06352e-05	2	4.32058e-05	SIN_1019977	14572931	14573272	342
LG5	14570000	14579999	5.06352e-05	2	4.32058e-05	SIN_1019978	14575752	14575967	216
LG5	14592000	14601999	2.05442e-05	4	8.68196e-05	SIN_1019979	14596541	14599213	2673
LG5	14838000	14847999	5.81156e-05	12	0.000260223	SIN_1019993	14846711	14847839	1129
LG5	14927000	14936999	3.01835e-05	4	9.71025e-05	SIN_1020000	14930694	14936065	5372
LG5	14937000	14946999	4.05324e-05	7	0.00015122	SIN_1020001	14946276	14946586	311
LG5	14952000	14961999	4.64727e-06	1	2.91144e-05	SIN_1020002	14956097	14961770	5674
LG5	14987000	14996999	4.20172e-05	4	8.813e-05	SIN_1020005	14995902	14996078	177
LG5	14987000	14996999	4.20172e-05	4	8.813e-05	SIN_1020006	14996274	14996657	384
LG5	14996000	15005999	3.2583e-05	2	5.09202e-05	SIN_1020007	15004747	15005774	1028
LG5	15002000	15011999	5.28316e-05	13	0.000330981	SIN_1020008	15007704	15011075	3372
LG5	15167000	15176999	4.33823e-05	7	0.000271783	SIN_1020016	15174048	15174671	624
LG5	15584000	15593999	4.33232e-05	7	0.000229923	SIN_1020033	15592952	15593218	267
LG5	16953000	16962999	4.44646e-05	10	0.000216029	SIN_1011736	16960322	16962719	2398
LG5	17288000	17297999	4.36222e-05	6	0.000141612	SIN_1011773	17296623	17297171	549
LG5	17293000	17302999	3.82207e-06	1	2.39447e-05	SIN_1011774	17298856	17303833	4145
LG5	17316000	17325999	3.39988e-05	6	0.000129617	SIN_1011776	17319757	17320140	384
LG5	17483000	17492999	6.90276e-06	2	4.32447e-05	SIN_1011793	17487641	17493134	5360
LG5	17742000	17751999	3.76162e-06	1	2.35659e-05	SIN_1011813	17745989	17746978	990
LG5	17880000	17889999	3.44828e-06	1	2.16029e-05	SIN_1011823	17882241	17891123	7760
LG5	17898000	17907999	6.77624e-06	1	2.1605e-05	SIN_1011825	17899356	17903096	3741
LG5	17907000	17916999	6.77556e-06	1	2.16029e-05	SIN_1011826	17912726	17918410	4275
LG5	18185000	18194999	6.70901e-05	3	6.48086e-05	SIN_1011850	18183535	18186852	1853
LG5	18212000	18221999	1.03926e-05	3	6.51081e-05	SIN_1011853	18218496	18218784	289
LG5	18212000	18221999	1.03926e-05	3	6.51081e-05	SIN_1011854	18220144	18220439	296
LG5	18227000	18236999	3.44828e-06	1	2.16029e-05	SIN_1011855	18230804	18236745	5942
LG5	18279000	18288999	1.72673e-05	4	0.000108177	SIN_1011858	18280868	18281143	276
LG5	18279000	18288999	1.72673e-05	4	0.000108177	SIN_1011859	18284365	18285485	1121
LG5	18319000	18328999	1.7004e-05	2	4.38415e-05	SIN_1011864	18320095	18320424	330
LG5	18325000	18334999	2.95047e-05	3	8.12545e-05	SIN_1011865	18333055	18334299	1245
LG5	18358000	18367999	4.46282e-05	3	0.000123539	SIN_1011872	18366407	18367654	1248
LG5	18374000	18383999	7.80506e-06	1	4.88974e-05	SIN_1011873	18376473	18377720	1248
LG5	18374000	18383999	7.80506e-06	1	4.88974e-05	SIN_1011874	18381629	18382876	1248
LG5	18379000	18388999	1.50474e-05	4	9.5104e-05	SIN_1011875	18384099	18388817	4719
LG5	18389000	18398999	2.94294e-05	4	9.46768e-05	SIN_1011876	18394164	18398641	4478
LG5	18454000	18463999	3.44828e-06	1	2.16029e-05	SIN_1011882	18461328	18461606	279
LG5	18469000	18478999	2.93485e-05	3	8.16641e-05	SIN_1011885	18477938	18478147	210
LG5	18472000	18481999	1.38835e-05	1	2.29525e-05	SIN_1011886	18481314	18481601	288
LG5	18485000	18494999	1.00139e-05	1	2.16722e-05	SIN_1011887	18491245	18492389	1145
LG5	18496000	18505999	4.54475e-05	9	0.00021543	SIN_1011888	18505601	18505966	366
LG5	18579000	18588999	6.79936e-06	1	2.16788e-05	SIN_1011893	18584045	18588283	4239
LG5	18623000	18632999	1.79174e-05	1	2.96214e-05	SIN_1011895	18630140	18632900	2761
LG6	259000	268999	2.28619e-05	2	4.33097e-05	SIN_1012636	260310	268386	8077
LG6	733000	742999	6.39443e-05	3	6.48086e-05	SIN_1012558	741303	742988	1686
LG6	807000	816999	2.97533e-05	2	4.94175e-05	SIN_1012543	815562	816871	1310
LG6	1778000	1787999	3.44828e-06	1	2.16029e-05	SIN_1012389	1784037	1785717	1681
LG6	1791000	1800999	5.84997e-05	16	0.000345646	SIN_1012388	1793504	1800893	7390
LG6	1793000	1802999	4.81549e-05	13	0.000280837	SIN_1012387	1801981	1802298	318
LG6	1935000	1944999	3.44828e-06	1	2.16029e-05	SIN_1012371	1940095	1947911	4906
LG6	2338000	2347999	6.00038e-05	14	0.000311505	SIN_1009664	2339663	2340506	844
LG6	2444000	2453999	2.36493e-05	3	6.68475e-05	SIN_1009678	2447291	2453955	6665
LG6	3083000	3092999	2.96398e-05	1	2.20505e-05	SIN_1009766	3084179	3086856	2678
LG6	3083000	3092999	2.96398e-05	1	2.20505e-05	SIN_1009767	3089662	3091649	1988
LG6	4695000	4704999	5.60194e-05	4	8.64115e-05	SIN_1023447	4695298	4705694	9703
LG6	4731000	4740999	4.60627e-05	2	4.34578e-05	SIN_1023442	4737355	4738023	669
LG6	4731000	4740999	4.60627e-05	2	4.34578e-05	SIN_1023443	4733118	4734665	1548
LG6	4750000	4759999	2.8126e-05	4	9.00777e-05	SIN_1023440	4752068	4759461	7394
LG6	4805000	4814999	9.98185e-06	1	2.16029e-05	SIN_1023433	4809191	4816266	5810
LG6	4863000	4872999	2.43323e-05	1	2.17223e-05	SIN_1023424	4864665	4872499	7835
LG6	4876000	4885999	1.74067e-05	2	4.48798e-05	SIN_1023423	4875789	4877100	1101
LG6	5517000	5526999	1.03407e-05	2	4.36996e-05	SIN_1023345	5512413	5524539	7540
LG6	5542000	5551999	2.3654e-05	4	8.64115e-05	SIN_1023344	5543771	5551090	7320
LG6	5876000	5885999	3.40561e-05	4	8.84458e-05	SIN_1023319	5879339	5885254	5916
LG6	5922000	5931999	6.91666e-06	1	2.20528e-05	SIN_1023315	5923787	5930691	6905
LG6	5933000	5942999	2.95837e-05	6	0.000140233	SIN_1023314	5940451	5942497	2047
LG6	5941000	5950999	3.44828e-06	1	2.16029e-05	SIN_1023313	5943681	5953206	7320
LG6	5960000	5969999	6.73513e-05	2	5.36251e-05	SIN_1023309	5968559	5969654	1096
LG6	5969000	5978999	3.44828e-06	1	2.16029e-05	SIN_1023308	5972916	5975528	2613
LG6	5970000	5979999	3.44828e-06	1	2.16029e-05	SIN_1023307	5979127	5979732	606
LG6	7032000	7041999	6.89905e-06	2	4.39932e-05	SIN_1023207	7038235	7042352	3766
LG6	7060000	7069999	6.47427e-05	6	0.000131484	SIN_1023204	7063722	7069872	6151
LG6	7072000	7081999	6.93507e-06	1	2.21114e-05	SIN_1023202	7075316	7075870	555
LG6	7072000	7081999	6.93507e-06	1	2.21114e-05	SIN_1023203	7073034	7073609	576
LG6	7077000	7086999	6.38913e-05	7	0.000159229	SIN_1023201	7085128	7086912	1785
LG6	7118000	7127999	3.63331e-05	6	0.000130834	SIN_1023197	7124047	7127360	3314
LG6	7130000	7139999	6.78166e-06	1	2.16223e-05	SIN_1023196	7131494	7139135	7642
LG6	7955000	7964999	3.04295e-05	5	0.000108014	SIN_1015493	7954746	7964276	9277
LG6	8083000	8092999	6.77556e-06	1	2.16029e-05	SIN_1015508	8081748	8088821	5822
LG6	8089000	8098999	6.96e-06	1	2.21909e-05	SIN_1015509	8095285	8098017	2733
LG6	8159000	8168999	1.37771e-05	2	4.39261e-05	SIN_1015514	8159221	8167857	8637
LG6	11405000	11414999	1.03146e-05	2	4.35893e-05	SIN_1018542	11410189	11414444	4256
LG6	11437000	11446999	3.53126e-06	1	2.21228e-05	SIN_1018545	11434446	11441178	4179
LG6	11703000	11712999	1.34301e-05	2	4.32058e-05	SIN_1018561	11710662	11711067	406
LG6	11703000	11712999	1.34301e-05	2	4.32058e-05	SIN_1018562	11711527	11711984	458
LG6	11716000	11725999	1.68784e-05	3	6.48086e-05	SIN_1018563	11722357	11725165	2809
LG6	11937000	11946999	3.94141e-05	1	2.18211e-05	SIN_1018573	11940532	11946546	6015
LG6	12051000	12060999	2.11186e-05	3	6.73336e-05	SIN_1018577	12054540	12056839	2300
LG6	12055000	12064999	4.1463e-05	5	0.000111493	SIN_1018578	12061495	12064836	3342
LG6	12080000	12089999	1.04504e-05	3	6.54699e-05	SIN_1018580	12085577	12086076	500
LG6	12083000	12092999	4.02931e-05	4	0.000100795	SIN_1018581	12092069	12092488	420
LG6	12132000	12141999	6.88154e-06	1	2.19408e-05	SIN_1018584	12135153	12135344	192
LG6	12132000	12141999	6.88154e-06	1	2.19408e-05	SIN_1018585	12140076	12140676	601
LG6	12156000	12165999	2.63763e-05	4	8.64115e-05	SIN_1018587	12158041	12165447	7407
LG6	12185000	12194999	5.33285e-05	7	0.000152871	SIN_1018588	12194499	12194852	354
LG6	12204000	12213999	3.47959e-06	1	2.17991e-05	SIN_1018591	12212920	12213189	270
LG6	13547000	13556999	3.99358e-05	8	0.000174445	SIN_1005616	13556185	13556903	719
LG6	13551000	13560999	5.38585e-05	8	0.000235261	SIN_1005615	13558802	13560970	2169
LG6	13607000	13616999	1.02238e-05	2	4.32058e-05	SIN_1005612	13607153	13616490	9338
LG6	14264000	14273999	4.40192e-05	5	0.000108557	SIN_1008418	14272559	14273019	461
LG6	14278000	14287999	3.73594e-06	1	2.34051e-05	SIN_1008417	14283528	14286425	2898
LG6	14324000	14333999	5.48618e-05	9	0.000206946	SIN_1008414	14330158	14333782	3625
LG6	14378000	14387999	6.13648e-05	8	0.000176009	SIN_1008409	14377295	14384262	6263
LG6	15464000	15473999	1.04398e-05	2	6.54038e-05	SIN_1021013	15471489	15472670	1182
LG6	15504000	15513999	3.44828e-06	1	2.16029e-05	SIN_1021009	15506379	15510641	4263
LG6	15666000	15675999	5.04992e-05	2	4.32447e-05	SIN_1020996	15670918	15677851	5083
LG6	15677000	15686999	3.52404e-06	1	2.20775e-05	SIN_1020995	15679395	15686239	6845
LG6	15685000	15694999	5.98222e-05	7	0.000158911	SIN_1020994	15693024	15693654	631
LG6	15935000	15944999	6.4214e-05	2	4.3388e-05	SIN_1020953	15940615	15943589	2975
LG6	15935000	15944999	6.4214e-05	2	4.3388e-05	SIN_1020954	15935235	15938977	3743
LG6	15988000	15997999	3.44862e-06	1	2.1605e-05	SIN_1020948	15991825	15997894	6070
LG6	16212000	16221999	5.06352e-05	1	2.16029e-05	SIN_1020917	16218351	16219299	949
LG6	16212000	16221999	5.06352e-05	1	2.16029e-05	SIN_1020918	16208793	16216134	4135
LG6	16213000	16222999	5.17689e-05	1	2.20866e-05	SIN_1020916	16221938	16222434	497
LG6	16483000	16492999	4.22037e-05	1	2.16223e-05	SIN_1020873	16491359	16492020	662
LG6	16483000	16492999	4.22037e-05	1	2.16223e-05	SIN_1020874	16487065	16490088	3024
LG6	16752000	16761999	4.37336e-05	4	8.8482e-05	SIN_1020837	16754937	16761799	6863
LG6	16753000	16762999	4.37336e-05	4	8.8482e-05	SIN_1020836	16762143	16762860	718
LG6	16815000	16824999	2.90381e-05	1	2.16029e-05	SIN_1020829	16816349	16830624	8652
LG6	17148000	17157999	6.77556e-06	1	2.16029e-05	SIN_1020781	17154960	17157746	2787
LG6	17151000	17160999	6.77556e-06	1	2.16029e-05	SIN_1020780	17158030	17160187	2158
LG6	17303000	17312999	2.4595e-05	3	6.80834e-05	SIN_1020763	17309070	17311050	1981
LG6	17631000	17640999	4.73172e-05	8	0.000184917	SIN_1020716	17638579	17639563	985
LG6	17631000	17640999	4.73172e-05	8	0.000184917	SIN_1020717	17630048	17633132	2133
LG6	18262000	18271999	1.02238e-05	2	4.32058e-05	SIN_1020621	18265833	18271129	5297
LG6	18326000	18335999	1.60845e-05	1	2.16744e-05	SIN_1020610	18325640	18337438	10001
LG6	19507000	19516999	5.52467e-05	5	0.000111712	SIN_1012695	19512625	19516480	3856
LG6	19519000	19528999	2.72393e-05	3	6.63207e-05	SIN_1012696	19522026	19528778	6753
LG6	19574000	19583999	3.66682e-06	1	2.2972e-05	SIN_1012700	19580791	19581976	1186
LG6	19592000	19601999	8.35035e-06	2	5.23135e-05	SIN_1012701	19596612	19597498	887
LG6	19602000	19611999	1.88748e-05	1	2.16029e-05	SIN_1012702	19604368	19615553	7633
LG6	20148000	20157999	4.47321e-05	10	0.00021972	SIN_1012755	20155141	20157120	1980
LG6	20155000	20164999	3.96076e-05	4	8.70382e-05	SIN_1012756	20160514	20164746	4233
LG6	20158000	20167999	4.05428e-05	4	8.90932e-05	SIN_1012757	20165263	20167779	2517
LG6	20376000	20385999	6.77691e-06	1	2.16072e-05	SIN_1012781	20381235	20382268	1034
LG6	20381000	20390999	6.77556e-06	1	2.16029e-05	SIN_1012782	20386571	20390953	4383
LG6	20383000	20392999	6.77556e-06	1	2.16029e-05	SIN_1012783	20391946	20392589	644
LG6	21012000	21021999	2.34143e-05	4	8.64201e-05	SIN_1012861	21021457	21021864	408
LG6	21019000	21028999	6.62841e-05	9	0.00021782	SIN_1012863	21025965	21028977	3013
LG6	21042000	21051999	5.4369e-05	11	0.000237822	SIN_1012866	21048411	21051193	2783
LG6	21128000	21137999	3.44828e-06	1	2.16029e-05	SIN_1012871	21127552	21145163	10001
LG6	21257000	21266999	1.42477e-05	3	6.75371e-05	SIN_1012882	21264310	21265703	1394
LG6	21322000	21331999	6.94028e-06	2	4.34797e-05	SIN_1012889	21329316	21331561	2246
LG6	21394000	21403999	1.26978e-05	1	4.04852e-05	SIN_1022630	21395990	21397011	1022
LG6	21460000	21469999	2.70299e-05	4	8.65673e-05	SIN_1022620	21464201	21469544	5344
LG6	21466000	21475999	6.32786e-05	11	0.000245614	SIN_1022619	21471605	21475402	3798
LG6	22096000	22105999	4.37121e-05	3	6.82627e-05	SIN_1022524	22094779	22099807	3808
LG6	22771000	22780999	5.1208e-05	6	0.000132669	SIN_1022436	22776982	22780360	3379
LG6	22775000	22784999	4.76786e-05	5	0.000110557	SIN_1022435	22780539	22784885	4347
LG6	22845000	22854999	3.47014e-06	1	2.17398e-05	SIN_1022429	22847746	22852807	5062
LG6	23458000	23467999	1.42299e-05	4	8.9937e-05	SIN_1022358	23460801	23467932	7132
LG6	24258000	24267999	2.3049e-05	2	4.32058e-05	SIN_1022256	24266862	24267773	912
LG6	24258000	24267999	2.3049e-05	2	4.32058e-05	SIN_1022257	24257890	24265556	7557
LG6	24284000	24293999	3.32728e-05	4	8.64115e-05	SIN_1022251	24290686	24291814	1129
LG6	24363000	24372999	6.80072e-06	1	2.16831e-05	SIN_1022243	24367530	24375642	5471
LG6	24397000	24406999	3.70117e-05	2	5.49552e-05	SIN_1022241	24397116	24410596	9885
LG6	24468000	24477999	6.27344e-05	6	0.000129617	SIN_1022233	24467984	24477996	9997
LG6	24725000	24734999	4.44042e-05	3	6.55228e-05	SIN_1022207	24732651	24734786	2136
LG6	24793000	24802999	3.46839e-06	1	2.17289e-05	SIN_1022201	24797945	24798316	372
LG6	24823000	24832999	3.75334e-05	7	0.000151569	SIN_1022198	24827912	24832672	4761
LG7	591000	600999	1.58105e-05	4	0.000132067	SIN_1001831	600142	600405	264
LG7	603000	612999	3.03157e-05	2	9.66572e-05	SIN_1001832	604278	604841	564
LG7	603000	612999	3.03157e-05	2	9.66572e-05	SIN_1001833	611475	612345	871
LG7	606000	615999	4.60844e-05	4	0.000146933	SIN_1001834	614961	615146	186
LG7	612000	621999	3.77153e-05	4	0.00012025	SIN_1001835	621079	621486	408
LG7	621000	630999	1.41526e-05	2	8.86636e-05	SIN_1001836	629712	630797	1086
LG7	671000	680999	2.15785e-05	4	0.000108913	SIN_1001841	680599	680982	384
LG7	868000	877999	1.05341e-05	1	3.35866e-05	SIN_1001855	871194	877902	6709
LG7	1001000	1010999	2.10775e-05	5	0.000132047	SIN_1004242	1010253	1010987	735
LG7	1094000	1103999	3.44828e-06	1	2.16029e-05	SIN_1004248	1100801	1103565	2765
LG7	1101000	1110999	3.57779e-06	1	2.24143e-05	SIN_1004249	1104647	1106584	1938
LG7	1175000	1184999	3.44828e-06	1	2.16029e-05	SIN_1004253	1179673	1184657	4985
LG7	1199000	1208999	5.80119e-05	11	0.000573989	SIN_1004255	1205726	1207819	2094
LG7	1211000	1220999	5.93076e-05	7	0.000291256	SIN_1004256	1220396	1220710	315
LG7	1585000	1594999	3.36834e-05	4	0.000212889	SIN_1004280	1593149	1593794	646
LG7	1590000	1599999	4.20339e-05	5	0.000265196	SIN_1004281	1599768	1599953	186
LG7	1706000	1715999	2.08818e-05	6	0.000130821	SIN_1005840	1714915	1715853	939
LG7	1720000	1729999	8.17613e-06	1	2.60684e-05	SIN_1005839	1720779	1721569	791
LG7	1778000	1787999	3.78369e-05	4	0.000102359	SIN_1005837	1783080	1787380	4301
LG7	2022000	2031999	3.44828e-06	1	2.16029e-05	SIN_1005828	2022700	2036214	9301
LG7	2126000	2135999	4.54199e-06	1	2.84548e-05	SIN_1005825	2131596	2135801	4206
LG7	2142000	2151999	3.68248e-06	1	2.30701e-05	SIN_1005824	2141497	2142789	790
LG7	2223000	2232999	4.27349e-06	1	2.67727e-05	SIN_1005821	2229138	2229536	399
LG7	2377000	2386999	3.93917e-05	7	0.00019345	SIN_1005804	2383734	2384899	1166
LG7	2377000	2386999	3.93917e-05	7	0.00019345	SIN_1005805	2379240	2379538	299
LG7	2377000	2386999	3.93917e-05	7	0.00019345	SIN_1005806	2378089	2378565	477
LG7	2391000	2400999	3.44828e-06	1	2.16029e-05	SIN_1005802	2398283	2401080	2718
LG7	2417000	2426999	6.11288e-06	1	3.82962e-05	SIN_1005798	2424003	2424410	408
LG7	2417000	2426999	6.11288e-06	1	3.82962e-05	SIN_1005799	2423266	2423619	354
LG7	2422000	2431999	5.58064e-06	1	3.49618e-05	SIN_1005797	2431223	2431434	212
LG7	2457000	2466999	3.18566e-05	6	0.000134625	SIN_1005792	2461272	2466832	5561
LG7	2493000	2502999	3.62062e-06	1	2.26826e-05	SIN_1005788	2498976	2500485	1510
LG7	2497000	2506999	3.61436e-05	9	0.000204508	SIN_1005787	2502771	2506215	3445
LG7	2552000	2561999	3.88618e-05	2	4.32317e-05	SIN_1005775	2558082	2562753	3919
LG7	2964000	2973999	4.11121e-05	3	6.50558e-05	SIN_1002343	2968329	2970747	2419
LG7	2964000	2973999	4.11121e-05	3	6.50558e-05	SIN_1002344	2966361	2966759	399
LG7	4095000	4104999	1.70096e-05	4	8.64634e-05	SIN_1011632	4103013	4104507	1495
LG7	4099000	4108999	1.70096e-05	3	6.48475e-05	SIN_1011633	4105907	4108313	2407
LG7	4158000	4167999	3.13775e-05	7	0.000154701	SIN_1011639	4161776	4162336	561
LG7	4340000	4349999	3.16169e-05	6	0.000133612	SIN_1011657	4340508	4345857	5350
LG7	4718000	4727999	4.17597e-05	9	0.000197949	SIN_1011700	4723518	4727692	4175
LG7	4999000	5008999	1.98253e-05	3	0.000124202	SIN_1011728	5005684	5008152	2469
LG7	5239000	5248999	2.65285e-05	3	6.54831e-05	SIN_1006114	5244912	5250420	4089
LG7	5356000	5365999	5.44574e-05	11	0.000237679	SIN_1006128	5360319	5364408	4090
LG7	5367000	5376999	4.77186e-05	10	0.000216245	SIN_1006129	5370840	5376980	6141
LG7	5386000	5395999	3.42602e-05	7	0.000151843	SIN_1006131	5392622	5395883	3262
LG7	5423000	5432999	1.09031e-05	2	4.60763e-05	SIN_1006133	5428561	5432072	3512
LG7	5506000	5515999	2.03328e-05	3	6.48281e-05	SIN_1006140	5508149	5509068	920
LG7	5514000	5523999	2.12934e-05	3	6.78909e-05	SIN_1006141	5521436	5523720	2285
LG7	5702000	5711999	3.67268e-06	1	2.30087e-05	SIN_1006150	5702692	5702961	270
LG7	5709000	5718999	3.48135e-06	1	2.18101e-05	SIN_1006151	5712713	5718962	6250
LG7	5725000	5734999	7.40689e-06	2	4.64029e-05	SIN_1006152	5727727	5734272	6546
LG7	5753000	5762999	5.21287e-05	5	0.000113783	SIN_1006155	5759564	5762665	3102
LG7	5758000	5767999	3.61442e-05	2	4.80705e-05	SIN_1006156	5766271	5767462	1192
LG7	6329000	6338999	3.36869e-05	1	2.17925e-05	SIN_1007291	6335349	6338062	2714
LG7	6370000	6379999	3.88384e-05	2	4.55469e-05	SIN_1007295	6373463	6379873	6411
LG7	6498000	6507999	1.69994e-05	3	6.48086e-05	SIN_1007307	6499489	6503658	4170
LG7	8215000	8224999	4.30492e-05	11	0.000247946	SIN_1004768	8217885	8221540	3656
LG7	8897000	8906999	6.35814e-05	4	8.64115e-05	SIN_1009170	8904486	8906204	1719
LG7	8905000	8914999	2.3939e-05	5	0.000108209	SIN_1009171	8910644	8914965	4322
LG7	8908000	8917999	2.39127e-05	5	0.00010809	SIN_1009172	8915777	8917907	2131
LG7	9784000	9793999	3.781e-05	10	0.000216029	SIN_1009306	9791030	9793492	2463
LG7	9849000	9858999	5.22874e-05	13	0.00028523	SIN_1009315	9856702	9858852	2151
LG7	10415000	10424999	6.02959e-05	12	0.000259936	SIN_1008801	10421275	10424029	2755
LG7	10417000	10426999	6.37535e-05	13	0.000281598	SIN_1008800	10424706	10426277	1572
LG7	10423000	10432999	2.62785e-05	3	6.60841e-05	SIN_1008799	10430568	10432977	2410
LG8	3306000	3315999	5.61578e-05	8	0.000180664	SIN_1006556	3312996	3315918	2923
LG8	3627000	3636999	3.75302e-06	1	2.35121e-05	SIN_1006595	3629781	3630965	1185
LG8	3627000	3636999	3.75302e-06	1	2.35121e-05	SIN_1006596	3631127	3632029	903
LG8	3642000	3651999	6.36374e-05	2	4.82476e-05	SIN_1006598	3650485	3651698	1214
LG8	4154000	4163999	2.20157e-05	2	4.79371e-05	SIN_1006656	4161052	4163545	2494
LG8	4194000	4203999	5.40883e-05	7	0.000152255	SIN_1006658	4194321	4195101	781
LG8	4352000	4361999	6.78914e-06	1	2.16462e-05	SIN_1012020	4355658	4358094	2437
LG8	4553000	4562999	1.06754e-05	2	4.51141e-05	SIN_1012004	4562013	4562285	273
LG8	4566000	4575999	4.75737e-05	9	0.000194523	SIN_1012002	4572313	4573588	1276
LG8	4566000	4575999	4.75737e-05	9	0.000194523	SIN_1012003	4567046	4570927	3882
LG8	4658000	4667999	6.5606e-05	2	5.82052e-05	SIN_1011999	4666865	4667116	252
LG8	4724000	4733999	2.4597e-05	5	0.000111183	SIN_1011996	4731755	4733729	1975
LG8	4728000	4737999	6.06171e-05	10	0.000216029	SIN_1011995	4737064	4737909	846
LG8	4839000	4848999	5.51724e-05	6	0.000129617	SIN_1011991	4848380	4848820	441
LG8	4856000	4865999	4.31608e-05	3	9.49438e-05	SIN_1011990	4864637	4865511	875
LG8	4870000	4879999	3.44828e-06	1	2.16029e-05	SIN_1011988	4878923	4879396	474
LG8	4993000	5002999	4.47671e-05	6	0.000129617	SIN_1011984	4992284	5011150	10001
LG8	5165000	5174999	1.42493e-05	1	4.54319e-05	SIN_1011980	5164934	5184303	10001
LG8	5262000	5271999	3.11139e-05	3	7.54115e-05	SIN_1011976	5270546	5271919	1374
LG8	5356000	5365999	3.45553e-06	1	2.16483e-05	SIN_1011972	5355485	5359313	3314
LG8	5505000	5514999	2.37251e-05	4	8.66715e-05	SIN_1011964	5508193	5514744	6552
LG8	5593000	5602999	6.77556e-06	1	2.16029e-05	SIN_1011957	5600555	5602783	2229
LG8	5593000	5602999	6.77556e-06	1	2.16029e-05	SIN_1011958	5593184	5593868	685
LG8	5698000	5707999	1.46382e-05	3	9.1706e-05	SIN_1011950	5706093	5708207	1908
LG8	5709000	5718999	3.46212e-06	1	2.16896e-05	SIN_1011949	5715394	5718559	3166
LG8	5719000	5728999	6.86133e-06	1	2.18763e-05	SIN_1011948	5726059	5728307	2249
LG8	5793000	5802999	6.19894e-05	3	7.54642e-05	SIN_1011945	5802359	5802622	264
LG8	5801000	5810999	3.88451e-06	1	2.43358e-05	SIN_1011944	5803253	5809277	6025
LG8	5871000	5880999	2.31584e-05	4	9.9039e-05	SIN_1011941	5878534	5880248	1715
LG8	5876000	5885999	5.32504e-05	6	0.000137627	SIN_1011940	5880702	5885429	4728
LG8	5902000	5911999	3.6959e-06	1	2.31542e-05	SIN_1011939	5908801	5911240	2440
LG8	6001000	6010999	1.52081e-05	3	7.20897e-05	SIN_1011935	6006535	6010610	4076
LG8	6162000	6171999	6.40642e-05	4	0.000105303	SIN_1011926	6170617	6171090	474
LG8	6168000	6177999	1.76746e-05	2	5.63529e-05	SIN_1011925	6175027	6177792	2766
LG8	6399000	6408999	2.31733e-05	5	0.000121693	SIN_1001928	6407118	6408951	1834
LG8	8036000	8045999	8.60026e-06	2	5.38792e-05	SIN_1027063	8036613	8037532	920
LG8	8040000	8049999	1.48191e-05	3	7.02456e-05	SIN_1027062	8048562	8049272	711
LG8	8183000	8192999	3.78389e-05	2	4.70805e-05	SIN_1027039	8191125	8192625	1501
LG8	8183000	8192999	3.78389e-05	2	4.70805e-05	SIN_1027040	8188139	8190893	2755
LG8	8183000	8192999	3.78389e-05	2	4.70805e-05	SIN_1027041	8183437	8185165	1729
LG8	8484000	8493999	1.14476e-05	2	4.83773e-05	SIN_1026996	8489639	8491399	1761
LG8	8998000	9007999	6.30206e-05	3	6.58022e-05	SIN_1026913	9003716	9007419	3704
LG8	9929000	9938999	5.12823e-05	11	0.000239524	SIN_1026799	9933607	9938896	5290
LG8	9972000	9981999	1.69994e-05	3	6.48086e-05	SIN_1026794	9977930	9981208	3279
LG8	9975000	9984999	1.69994e-05	3	6.48086e-05	SIN_1026793	9983217	9984876	1660
LG8	10440000	10449999	3.81273e-05	2	4.42048e-05	SIN_1026733	10447137	10449664	2528
LG8	10491000	10500999	8.13295e-06	1	2.59307e-05	SIN_1026726	10493665	10496104	2440
LG8	11294000	11303999	2.11678e-05	2	4.60911e-05	SIN_1026641	11302958	11304741	1043
LG8	11615000	11624999	3.74471e-05	7	0.00015122	SIN_1026609	11620726	11624615	3890
LG8	11942000	11951999	2.26128e-05	5	0.000120163	SIN_1026578	11945442	11951491	6050
LG8	11944000	11953999	4.50873e-06	2	5.64929e-05	SIN_1026577	11952360	11954634	1641
LG8	12160000	12169999	1.02238e-05	2	4.32058e-05	SIN_1026550	12163253	12166661	3409
LG8	12644000	12653999	3.79181e-06	1	2.37551e-05	SIN_1026492	12650863	12652547	1685
LG8	13650000	13659999	1.67859e-05	2	4.32793e-05	SIN_1026389	13656499	13659510	3012
LG8	13825000	13834999	1.03381e-05	2	6.47665e-05	SIN_1026370	13831926	13833209	1284
LG8	13834000	13843999	2.06407e-05	3	6.70064e-05	SIN_1026369	13835582	13843542	7961
LG8	13838000	13847999	1.30737e-05	1	2.16137e-05	SIN_1026368	13844280	13848233	3721
LG8	14803000	14812999	1.3706e-05	2	4.36996e-05	SIN_1006024	14809201	14812220	3020
LG8	15125000	15134999	1.85113e-05	1	3.06033e-05	SIN_1005985	15132205	15134832	2628
LG8	15766000	15775999	6.37629e-05	4	8.64115e-05	SIN_1022701	15771750	15775533	3784
LG8	15812000	15821999	3.44828e-06	1	2.16029e-05	SIN_1022705	15812971	15823378	9030
LG8	15847000	15856999	1.44069e-05	2	4.59342e-05	SIN_1022708	15856067	15856915	849
LG8	16803000	16812999	6.55023e-05	1	2.78459e-05	SIN_1022837	16810211	16814961	2790
LG8	17119000	17128999	1.02289e-05	2	4.32274e-05	SIN_1022869	17122611	17131120	6390
LG8	18107000	18116999	1.71204e-05	4	8.64115e-05	SIN_1023027	18109907	18116832	6926
LG8	18153000	18162999	5.4043e-05	7	0.000154212	SIN_1023033	18158737	18162927	4191
LG8	18678000	18687999	6.12437e-05	5	0.00011124	SIN_1023107	18682974	18687138	4165
LG8	18680000	18689999	3.54178e-06	1	2.21887e-05	SIN_1023108	18688908	18689577	670
LG8	18766000	18775999	1.0426e-05	1	2.25641e-05	SIN_1023123	18769797	18772991	3195
LG8	19049000	19058999	1.09655e-05	1	2.37316e-05	SIN_1023171	19056381	19059795	2620
LG8	19126000	19135999	1.75574e-05	5	0.000109994	SIN_1023179	19130870	19133371	2502
LG8	19229000	19238999	4.73684e-05	7	0.00015122	SIN_1014940	19233793	19237379	3587
LG8	19229000	19238999	4.73684e-05	7	0.00015122	SIN_1014941	19229889	19233394	3506
LG8	19435000	19444999	3.35754e-05	4	9.57256e-05	SIN_1014900	19439024	19440770	1747
LG8	19435000	19444999	3.35754e-05	4	9.57256e-05	SIN_1014901	19436074	19437290	1217
LG8	19440000	19449999	5.51654e-05	6	0.000142233	SIN_1014899	19444537	19449317	4781
LG8	19446000	19455999	5.4498e-05	5	0.000117945	SIN_1014898	19452623	19455669	3047
LG8	19604000	19613999	6.77556e-06	1	2.16029e-05	SIN_1014872	19609880	19613355	3476
LG8	19622000	19631999	2.3533e-05	3	6.48086e-05	SIN_1014870	19628782	19631831	3050
LG8	19632000	19641999	3.53719e-05	8	0.000179165	SIN_1014869	19636471	19641065	4595
LG8	19634000	19643999	2.32468e-05	6	0.000145637	SIN_1014868	19642462	19643667	1206
LG8	19670000	19679999	1.35647e-05	2	4.3249e-05	SIN_1014861	19679375	19679806	432
LG8	19678000	19687999	1.35511e-05	2	4.32058e-05	SIN_1014860	19681779	19693613	6222
LG8	20235000	20244999	4.52654e-05	4	9.82619e-05	SIN_1014772	20241225	20243962	2738
LG8	20235000	20244999	4.52654e-05	4	9.82619e-05	SIN_1014773	20239109	20239647	539
LG8	20481000	20490999	1.60315e-05	1	2.16029e-05	SIN_1014743	20489435	20490511	1077
LG9	132000	141999	3.33598e-05	6	0.000145572	SIN_1010489	140519	141966	1448
LG9	661000	670999	3.46317e-06	1	2.16962e-05	SIN_1010556	664525	670811	6287
LG9	868000	877999	3.32389e-05	3	6.54566e-05	SIN_1010597	870582	871842	1261
LG9	868000	877999	3.32389e-05	3	6.54566e-05	SIN_1010598	873012	873946	935
LG9	2521000	2530999	1.35511e-05	2	4.32058e-05	SIN_1024519	2530186	2531085	815
LG9	2642000	2651999	3.18864e-05	6	0.000134751	SIN_1024505	2648153	2649039	887
LG9	5570000	5579999	1.02639e-05	2	4.33749e-05	SIN_1024121	5569967	5586724	10001
LG9	5890000	5899999	5.70547e-05	7	0.000161698	SIN_1024090	5891959	5892597	639
LG9	5890000	5899999	5.70547e-05	7	0.000161698	SIN_1024091	5889041	5891196	1197
LG9	5901000	5910999	2.58683e-05	4	9.45008e-05	SIN_1024087	5909496	5910272	777
LG9	7865000	7874999	4.42758e-05	3	6.51539e-05	SIN_1015037	7870711	7874218	3508
LG9	7990000	7999999	8.60061e-06	1	2.74218e-05	SIN_1015023	7990188	7998682	8495
LG9	8132000	8141999	6.15129e-05	14	0.00036052	SIN_1015011	8141697	8141894	198
LG9	8132000	8141999	6.15129e-05	14	0.00036052	SIN_1015012	8140968	8141393	426
LG9	8238000	8247999	1.04413e-05	1	2.25972e-05	SIN_1015002	8243461	8247810	4350
LG9	8258000	8267999	3.46178e-06	1	2.16875e-05	SIN_1014999	8257854	8258282	283
LG9	8262000	8271999	3.074e-05	5	0.000109116	SIN_1014998	8270174	8271381	1208
LG9	8265000	8274999	4.45516e-05	8	0.000174586	SIN_1014997	8272893	8274701	1809
LG9	8271000	8280999	2.36587e-05	4	8.64288e-05	SIN_1014996	8278663	8280556	1894
LG9	8285000	8294999	6.82264e-06	1	2.1753e-05	SIN_1014995	8288212	8294710	6499
LG9	8395000	8404999	4.76105e-05	9	0.000209895	SIN_1014991	8390332	8408395	10001
LG9	8427000	8436999	7.09334e-06	1	2.26161e-05	SIN_1014990	8430933	8436407	5475
LG9	8493000	8502999	6.31285e-05	4	8.80582e-05	SIN_1014986	8500039	8502189	2151
LG9	8512000	8521999	5.52325e-05	3	8.42875e-05	SIN_1014982	8521579	8521976	398
LG9	8514000	8523999	4.93472e-05	3	7.53063e-05	SIN_1014981	8522741	8523334	594
LG9	8687000	8696999	2.2027e-05	4	9.30858e-05	SIN_1014969	8694697	8696869	2173
LG9	8697000	8706999	4.6171e-05	8	0.000180437	SIN_1014968	8698233	8704804	6572
LG9	8705000	8714999	6.43683e-05	12	0.000272019	SIN_1014967	8714422	8714853	432
LG9	8722000	8731999	2.81902e-05	5	0.000111851	SIN_1014964	8726265	8731262	4998
LG9	8884000	8893999	4.62669e-05	9	0.000203972	SIN_1014954	8882320	8892473	8474
LG9	8900000	8909999	5.88437e-05	9	0.000202696	SIN_1014953	8909478	8909818	341
LG9	8993000	9002999	3.78723e-06	1	2.37264e-05	SIN_1005180	9000283	9000886	604
LG9	8997000	9006999	5.70476e-05	9	0.000206003	SIN_1005179	9006347	9006838	492
LG9	9043000	9052999	3.50008e-06	2	4.38548e-05	SIN_1005177	9048985	9052245	3261
LG9	9115000	9124999	1.22057e-05	1	2.64158e-05	SIN_1005175	9122409	9124549	2141
LG9	9153000	9162999	4.84488e-05	4	9.2766e-05	SIN_1005173	9161442	9162701	1260
LG9	9158000	9167999	2.98294e-05	3	6.64363e-05	SIN_1005172	9165614	9167708	2095
LG9	9202000	9211999	3.61548e-05	1	3.22768e-05	SIN_1005170	9209133	9213683	2868
LG9	9219000	9228999	1.30855e-05	1	2.16332e-05	SIN_1005169	9218526	9223872	4873
LG9	9227000	9236999	3.41326e-05	5	0.000110005	SIN_1005168	9232774	9236569	3796
LG9	9330000	9339999	3.04539e-05	5	0.000108101	SIN_1005162	9332419	9334776	2358
LG9	9474000	9483999	1.76762e-05	5	0.000110739	SIN_1005159	9482027	9483412	1386
LG9	9527000	9536999	3.77045e-05	2	5.74163e-05	SIN_1005157	9535924	9536199	276
LG9	9588000	9597999	5.71688e-05	8	0.000172823	SIN_1005155	9594227	9594574	348
LG9	9626000	9635999	6.56987e-05	6	0.000129617	SIN_1005152	9634423	9635269	847
LG9	9664000	9673999	2.1542e-05	4	9.10361e-05	SIN_1005149	9671452	9673778	2327
LG9	9672000	9681999	5.4074e-05	10	0.000216962	SIN_1005148	9680865	9681170	306
LG9	9696000	9705999	5.8261e-05	9	0.000198983	SIN_1005146	9700252	9705080	4829
LG9	9767000	9776999	3.45325e-05	4	9.16833e-05	SIN_1005144	9776532	9776774	243
LG9	9774000	9783999	1.97745e-05	1	2.26327e-05	SIN_1005143	9780841	9783300	2460
LG9	9932000	9941999	5.77453e-05	5	0.000121871	SIN_1006490	9940534	9941326	793
LG9	9938000	9947999	3.48628e-06	1	2.18409e-05	SIN_1006491	9943939	9944588	650
LG9	9954000	9963999	3.83545e-05	3	6.48086e-05	SIN_1006492	9954535	9964427	9466
LG9	10009000	10018999	2.95857e-05	2	4.50529e-05	SIN_1006495	10017009	10017475	467
LG9	10137000	10146999	1.02269e-05	2	4.32187e-05	SIN_1006500	10140765	10146239	5475
LG9	10205000	10214999	2.03976e-05	3	7.77641e-05	SIN_1006501	10214003	10214263	261
LG9	10213000	10222999	1.96661e-05	3	7.49753e-05	SIN_1006502	10220142	10225751	2859
LG9	10283000	10292999	7.04881e-06	2	4.41596e-05	SIN_1006507	10281194	10290612	7613
LG9	10326000	10335999	1.77555e-05	3	6.81766e-05	SIN_1006508	10334501	10335257	757
LG9	10378000	10387999	1.13447e-05	2	4.79425e-05	SIN_1006510	10386179	10387456	1278
LG9	10435000	10444999	4.6292e-05	4	8.86363e-05	SIN_1006512	10443371	10444340	970
LG9	10438000	10447999	3.41295e-05	4	8.86363e-05	SIN_1006513	10447491	10447661	171
LG9	10533000	10542999	2.8093e-05	5	0.000126986	SIN_1006516	10541646	10542289	644
LG9	10533000	10542999	2.8093e-05	5	0.000126986	SIN_1006517	10542471	10542809	339
LG9	10535000	10544999	3.31928e-05	6	0.000157341	SIN_1006518	10543534	10544019	486
LG9	10580000	10589999	2.19678e-05	4	9.28357e-05	SIN_1006519	10583900	10589522	5623
LG9	10660000	10669999	5.80189e-05	11	0.000256069	SIN_1006523	10668542	10669073	532
LG9	10830000	10839999	4.07062e-05	2	6.09476e-05	SIN_1006529	10836359	10836634	276
LG9	10880000	10889999	2.06506e-05	2	4.58028e-05	SIN_1006530	10888291	10889565	1275
LG9	10912000	10921999	7.29496e-06	1	2.32589e-05	SIN_1006532	10911959	10912789	790
LG9	10912000	10921999	7.29496e-06	1	2.32589e-05	SIN_1006533	10920500	10921083	584
LG9	11229000	11238999	5.66341e-05	10	0.000225712	SIN_1008345	11236710	11238527	1818
LG9	11396000	11405999	5.63581e-05	6	0.000133723	SIN_1008339	11399375	11405468	6094
LG9	11495000	11504999	4.19494e-05	6	0.000136181	SIN_1008335	11503877	11504785	909
LG9	11509000	11518999	5.03869e-05	6	0.000136138	SIN_1008334	11513478	11518600	5123
LG9	11662000	11671999	7.15476e-06	3	6.84357e-05	SIN_1008329	11668732	11669280	549
LG9	11697000	11706999	1.73889e-05	6	0.000132587	SIN_1008327	11703967	11706310	2344
LG9	11887000	11896999	5.33e-05	3	6.53313e-05	SIN_1008321	11895993	11896531	539
LG9	11985000	11994999	4.97018e-05	8	0.000182034	SIN_1008314	11993931	11994263	333
LG9	12132000	12141999	4.83274e-05	5	0.000119182	SIN_1008305	12141286	12141546	261
LG9	12153000	12162999	2.02409e-05	2	5.21872e-05	SIN_1008302	12162394	12162918	525
LG9	12274000	12283999	9.38313e-06	1	2.99167e-05	SIN_1008294	12283398	12283706	309
LG9	12292000	12301999	4.79631e-05	8	0.000190041	SIN_1008293	12301073	12301381	309
LG9	12307000	12316999	4.44767e-06	4	0.000111456	SIN_1008292	12313836	12318745	3165
LG9	12370000	12379999	3.10833e-05	1	2.51694e-05	SIN_1008289	12379425	12379984	560
LG10	762000	771999	1.04227e-05	1	2.2557e-05	SIN_1010083	769974	771315	1342
LG10	765000	774999	9.98185e-06	1	2.16029e-05	SIN_1010084	773970	774422	453
LG10	768000	777999	9.98185e-06	1	2.16029e-05	SIN_1010085	776307	777395	1089
LG10	925000	934999	5.14731e-05	9	0.000194621	SIN_1010113	933197	934528	1332
LG10	927000	936999	5.73471e-05	11	0.00023787	SIN_1010114	934968	936111	1144
LG10	1056000	1065999	3.45173e-06	1	2.16245e-05	SIN_1010136	1056473	1060419	3947
LG10	1056000	1065999	3.45173e-06	1	2.16245e-05	SIN_1010137	1063638	1063820	183
LG10	1064000	1073999	2.39895e-05	6	0.000130125	SIN_1010138	1067088	1073872	6785
LG10	1212000	1221999	3.44828e-06	1	2.16029e-05	SIN_1010164	1215991	1225865	6010
LG10	1305000	1314999	3.39053e-05	2	4.37881e-05	SIN_1010175	1305886	1314198	8313
LG10	2428000	2437999	1.86573e-05	2	4.8809e-05	SIN_1001619	2436770	2437174	405
LG10	2455000	2464999	3.38979e-05	4	8.73991e-05	SIN_1001620	2460910	2462099	1190
LG10	4340000	4349999	4.9231e-05	1	2.18387e-05	SIN_1019047	4345828	4349855	4028
LG10	6762000	6771999	1.38152e-05	4	8.655e-05	SIN_1017625	6761030	6779208	10001
LG10	6784000	6793999	5.29068e-05	3	6.87844e-05	SIN_1017626	6784973	6788188	3216
LG10	6819000	6828999	3.48809e-05	7	0.00019205	SIN_1017630	6827377	6828679	1303
LG10	6820000	6829999	3.2819e-05	6	0.000177121	SIN_1017631	6828818	6829339	522
LG10	6831000	6840999	2.02137e-05	3	7.76151e-05	SIN_1017632	6831382	6837905	6524
LG10	6852000	6861999	8.39099e-06	2	5.25681e-05	SIN_1017633	6858816	6861760	2945
LG10	6908000	6917999	7.13043e-06	2	4.4671e-05	SIN_1017637	6915009	6917116	2108
LG10	7043000	7052999	6.13905e-05	4	9.67871e-05	SIN_1017646	7052097	7052678	582
LG10	7055000	7064999	4.85166e-05	10	0.000222687	SIN_1017647	7062706	7064492	1787
LG10	7059000	7068999	2.40691e-05	5	0.000111046	SIN_1017648	7067764	7068609	846
LG10	7067000	7076999	5.68798e-05	9	0.000194679	SIN_1017649	7071801	7076840	5040
LG10	7084000	7093999	3.06715e-05	6	0.000129617	SIN_1017650	7093348	7093791	444
LG10	7202000	7211999	1.69994e-05	3	6.48086e-05	SIN_1017658	7200799	7203437	1438
LG10	7251000	7260999	2.67454e-05	5	0.000169941	SIN_1017660	7255045	7260135	5091
LG10	7260000	7269999	1.04188e-05	3	6.52721e-05	SIN_1017661	7268943	7269200	258
LG10	7263000	7272999	1.04283e-05	3	6.53313e-05	SIN_1017662	7272014	7272637	624
LG10	7407000	7416999	2.64331e-05	2	6.91513e-05	SIN_1017667	7413746	7414494	749
LG10	8042000	8051999	5.43261e-05	4	9.00214e-05	SIN_1017705	8051049	8051480	432
LG10	8044000	8053999	6.71834e-05	6	0.000132791	SIN_1017706	8052496	8053422	927
LG10	8063000	8072999	4.50338e-05	2	4.4119e-05	SIN_1017708	8065582	8074294	7419
LG10	8081000	8090999	2.3654e-05	4	8.64115e-05	SIN_1017709	8085870	8087736	1867
LG10	8092000	8101999	2.04477e-05	4	8.64115e-05	SIN_1017711	8099028	8103562	2973
LG10	8318000	8327999	5.88768e-05	12	0.000265854	SIN_1017728	8321904	8327070	5167
LG10	8322000	8331999	1.09112e-05	3	6.91661e-05	SIN_1017729	8330741	8331124	384
LG10	8358000	8367999	7.11792e-06	2	4.45926e-05	SIN_1017730	8360717	8364169	3453
LG10	8359000	8368999	1.45313e-05	4	9.10361e-05	SIN_1017731	8367060	8368828	1769
LG10	8406000	8415999	1.02238e-05	2	4.32058e-05	SIN_1017733	8410367	8416203	5634
LG10	8508000	8517999	5.21206e-05	4	0.0001034	SIN_1017736	8516745	8517032	288
LG10	8572000	8581999	6.84677e-06	3	6.54897e-05	SIN_1017741	8572166	8572748	583
LG10	8649000	8658999	2.08825e-05	2	4.51943e-05	SIN_1017744	8654805	8658510	3706
LG10	8653000	8662999	5.46127e-05	5	0.000117765	SIN_1017745	8661039	8662026	988
LG10	8675000	8684999	5.53492e-05	4	0.000104576	SIN_1017746	8683665	8684079	415
LG10	8705000	8714999	2.75038e-05	5	0.000109127	SIN_1017749	8707588	8707992	405
LG10	8759000	8768999	6.15643e-05	2	4.4101e-05	SIN_1017750	8761538	8768658	7121
LG10	9175000	9184999	2.74652e-05	7	0.00015122	SIN_1012255	9182249	9184716	2468
LG10	9274000	9283999	3.4078e-05	4	0.000215383	SIN_1012263	9278077	9280387	2311
LG10	9329000	9338999	1.93911e-05	4	9.78724e-05	SIN_1012268	9327542	9331488	2489
LG10	9350000	9359999	5.52311e-05	7	0.000169815	SIN_1012269	9358535	9359458	924
LG10	9615000	9624999	1.70386e-05	3	6.4958e-05	SIN_1012279	9617928	9624420	6493
LG10	9786000	9795999	3.36895e-05	5	0.000152283	SIN_1012286	9786155	9787402	1248
LG10	9786000	9795999	3.36895e-05	5	0.000152283	SIN_1012287	9788960	9789499	540
LG10	9786000	9795999	3.36895e-05	5	0.000152283	SIN_1012288	9790601	9790810	210
LG10	9786000	9795999	3.36895e-05	5	0.000152283	SIN_1012289	9793286	9793915	630
LG10	9896000	9905999	1.95875e-05	2	4.34447e-05	SIN_1012300	9898101	9902257	4157
LG10	9896000	9905999	1.95875e-05	2	4.34447e-05	SIN_1012301	9903393	9903899	507
LG10	9897000	9906999	3.27499e-05	3	6.52129e-05	SIN_1012302	9905427	9906102	676
LG10	10112000	10121999	1.68784e-05	3	6.48086e-05	SIN_1012308	10113999	10121073	7075
LG10	10123000	10132999	6.13284e-05	12	0.000268164	SIN_1012309	10130145	10132639	2495
LG10	10125000	10134999	4.71853e-05	9	0.000201123	SIN_1012310	10133875	10134219	345
LG10	10128000	10137999	9.98485e-06	6	0.000129656	SIN_1012311	10136395	10137148	754
LG10	10128000	10137999	9.98485e-06	6	0.000129656	SIN_1012312	10137152	10137481	330
LG10	10163000	10172999	5.15296e-05	7	0.000155002	SIN_1012313	10162905	10173115	10001
LG10	10325000	10334999	5.8322e-05	7	0.000200531	SIN_1012320	10333759	10334199	441
LG10	10448000	10457999	2.49607e-05	3	8.00601e-05	SIN_1012325	10451994	10457090	5097
LG10	10472000	10481999	3.49263e-06	1	2.18808e-05	SIN_1012326	10475224	10481822	6599
LG10	10479000	10488999	1.01185e-05	1	2.18985e-05	SIN_1012327	10488100	10488731	632
LG10	10498000	10507999	6.58317e-05	6	0.000161015	SIN_1012328	10506284	10507913	1630
LG10	10648000	10657999	4.12834e-05	9	0.000196271	SIN_1012333	10656757	10657299	543
LG10	10804000	10813999	2.11242e-05	5	0.000110932	SIN_1012342	10811786	10813124	1339
LG10	10875000	10884999	6.65457e-05	11	0.000237632	SIN_1012347	10882913	10884956	2044
LG10	10877000	10886999	3.73261e-05	7	0.00015122	SIN_1012348	10886685	10886858	174
LG10	11092000	11101999	5.51409e-05	13	0.000283789	SIN_1025744	11100932	11101693	762
LG10	11095000	11104999	1.70541e-05	3	6.54831e-05	SIN_1025745	11102581	11104337	1757
LG10	11455000	11464999	3.57149e-06	1	2.23748e-05	SIN_1025776	11454398	11473431	10001
LG10	11467000	11476999	4.51758e-05	8	0.000176548	SIN_1025777	11474399	11476654	2256
LG10	11702000	11711999	7.60286e-06	2	4.76306e-05	SIN_1025795	11707504	11709267	1764
LG10	11733000	11742999	4.31628e-06	1	2.70408e-05	SIN_1025799	11741594	11741962	369
LG10	11740000	11749999	9.10196e-06	2	5.70222e-05	SIN_1025800	11748395	11749263	869
LG10	11753000	11762999	4.98644e-05	6	0.000138391	SIN_1025801	11757125	11757430	306
LG10	11819000	11828999	1.03448e-05	3	6.48086e-05	SIN_1025803	11825275	11828530	3256
LG10	11855000	11864999	6.80961e-06	1	2.17114e-05	SIN_1025805	11861725	11864295	2571
LG10	11907000	11916999	3.7914e-06	1	2.37525e-05	SIN_1025808	11907810	11910806	2997
LG10	11913000	11922999	3.59008e-06	1	2.24913e-05	SIN_1025809	11917318	11922469	5152
LG10	12017000	12026999	7.34301e-06	2	4.60027e-05	SIN_1025818	12020904	12027270	6097
LG10	12255000	12264999	3.45415e-06	1	2.16397e-05	SIN_1025840	12256913	12258385	1473
LG10	12255000	12264999	3.45415e-06	1	2.16397e-05	SIN_1025841	12263536	12264615	1080
LG10	12266000	12275999	2.11755e-05	3	6.79193e-05	SIN_1025842	12274248	12275461	1214
LG10	12281000	12290999	1.84252e-05	2	5.92753e-05	SIN_1025843	12280841	12282358	1359
LG10	12281000	12290999	1.84252e-05	2	5.92753e-05	SIN_1025844	12285106	12285396	291
LG10	12707000	12716999	2.21845e-05	3	7.11557e-05	SIN_1025870	12707492	12709344	1853
LG10	12815000	12824999	1.00593e-05	1	2.17705e-05	SIN_1025875	12814009	12823367	8368
LG10	12907000	12916999	3.51614e-06	1	2.2028e-05	SIN_1025882	12907536	12916175	8640
LG10	13079000	13088999	3.59532e-06	1	2.25241e-05	SIN_1025903	13086916	13090296	2085
LG10	13502000	13511999	3.06021e-05	4	8.79506e-05	SIN_1025941	13504353	13513353	7648
LG10	13662000	13671999	1.06746e-05	1	2.31022e-05	SIN_1025952	13661216	13664931	2932
LG10	13679000	13688999	4.86401e-05	9	0.000199391	SIN_1025953	13683591	13688606	5016
LG10	14535000	14544999	5.65638e-05	6	0.000129617	SIN_1026055	14535657	14539428	3772
LG10	14535000	14544999	5.65638e-05	6	0.000129617	SIN_1026056	14541265	14544595	3331
LG10	14586000	14595999	6.20013e-05	7	0.000165757	SIN_1026063	14593707	14595629	1923
LG10	14589000	14598999	2.37902e-05	4	0.000100537	SIN_1026064	14598277	14598564	288
LG10	14642000	14651999	1.04184e-05	1	2.25476e-05	SIN_1026069	14641138	14645075	3076
LG10	14646000	14655999	1.72792e-05	2	4.45512e-05	SIN_1026070	14655135	14655450	316
LG10	14652000	14661999	1.01415e-05	1	3.23348e-05	SIN_1026071	14656553	14661507	4955
LG10	14823000	14832999	5.6171e-05	4	9.86883e-05	SIN_1026087	14825729	14827157	1429
LG10	14823000	14832999	5.6171e-05	4	9.86883e-05	SIN_1026088	14828785	14829569	785
LG10	14829000	14838999	6.52539e-05	5	0.000108079	SIN_1026090	14835531	14838601	3071
LG10	15423000	15432999	7.46207e-06	1	2.37917e-05	SIN_1026174	15427351	15429372	2022
LG10	15476000	15485999	1.53452e-05	2	4.93667e-05	SIN_1026178	15483983	15484189	207
LG10	15669000	15678999	1.34301e-05	2	4.32058e-05	SIN_1026207	15676940	15678124	1185
LG10	15677000	15686999	4.96655e-06	1	3.11146e-05	SIN_1026208	15680250	15681695	1446
LG10	15680000	15689999	8.12506e-06	1	5.09022e-05	SIN_1026209	15687768	15689078	1311
LG10	15759000	15768999	3.39639e-05	6	0.000144099	SIN_1026220	15764086	15768313	4228
LG10	15772000	15781999	1.40221e-05	1	2.31815e-05	SIN_1026222	15776153	15785679	5848
LG10	15783000	15792999	2.35554e-05	2	4.41551e-05	SIN_1026223	15790138	15792585	2448
LG10	15786000	15795999	2.39819e-05	2	4.49545e-05	SIN_1026224	15794219	15795940	1722
LG10	15791000	15800999	2.3957e-05	2	4.49078e-05	SIN_1026225	15798856	15800745	1890
LG10	16060000	16069999	5.7441e-05	15	0.000338108	SIN_1004594	16065737	16069883	4147
LG11	29000	38999	5.9177e-05	9	0.000196271	SIN_1005763	38278	38644	367
LG11	129000	138999	1.38997e-05	1	2.29793e-05	SIN_1005755	133877	135812	1936
LG11	129000	138999	1.38997e-05	1	2.29793e-05	SIN_1005756	129873	130205	333
LG11	757000	766999	4.82026e-05	12	0.000260145	SIN_1005681	763388	766060	2673
LG11	2468000	2477999	6.48583e-05	5	0.000114204	SIN_1009850	2476223	2477542	1320
LG11	2501000	2510999	4.68134e-06	1	2.93278e-05	SIN_1009849	2506455	2510177	3723
LG11	2502000	2511999	5.48969e-05	6	0.0001804	SIN_1009848	2511005	2511294	290
LG11	2887000	2896999	1.69156e-05	3	6.49515e-05	SIN_1008517	2894617	2897986	2384
LG11	2980000	2989999	4.09972e-06	1	2.56841e-05	SIN_1008520	2989064	2989822	759
LG11	3043000	3052999	6.24369e-05	3	7.04825e-05	SIN_1008523	3046244	3048082	1839
LG11	3101000	3110999	2.96661e-05	1	2.40219e-05	SIN_1008525	3105020	3108239	3220
LG11	3137000	3146999	2.68641e-05	1	2.1753e-05	SIN_1008527	3142039	3145190	3152
LG11	3270000	3279999	1.70855e-05	2	4.40515e-05	SIN_1008532	3275636	3282910	4365
LG11	3297000	3306999	2.8261e-05	3	7.78295e-05	SIN_1008534	3301152	3302211	1060
LG11	3297000	3306999	2.8261e-05	3	7.78295e-05	SIN_1008535	3304856	3305731	876
LG11	3347000	3356999	6.44703e-05	4	0.000140165	SIN_1008537	3355551	3356024	474
LG11	3534000	3543999	3.95696e-05	1	3.95802e-05	SIN_1008547	3540507	3540800	294
LG11	3534000	3543999	3.95696e-05	1	3.95802e-05	SIN_1008548	3541215	3541430	216
LG11	3536000	3545999	4.58067e-05	2	6.97542e-05	SIN_1008549	3545176	3545358	183
LG11	3537000	3546999	6.55192e-05	5	0.000155977	SIN_1008550	3545935	3546885	951
LG11	3560000	3569999	4.2346e-05	6	0.000129799	SIN_1008551	3569089	3569532	444
LG11	3565000	3574999	2.94671e-05	5	0.000108929	SIN_1008552	3573129	3574451	1323
LG11	3573000	3582999	3.70399e-05	3	8.04876e-05	SIN_1008553	3581837	3582179	343
LG11	3623000	3632999	3.09157e-05	6	0.000130649	SIN_1008557	3627005	3632882	5878
LG11	3677000	3686999	3.03873e-05	2	4.62737e-05	SIN_1008559	3684971	3686042	1072
LG11	3718000	3727999	3.25797e-05	1	3.25884e-05	SIN_1008562	3724330	3729020	3671
LG11	3780000	3789999	1.23822e-05	1	3.94789e-05	SIN_1008567	3789319	3789798	480
LG11	3781000	3790999	1.0687e-05	1	3.40739e-05	SIN_1008568	3790449	3790631	183
LG11	3794000	3803999	6.14924e-05	4	8.73108e-05	SIN_1008569	3802665	3803442	778
LG11	3818000	3827999	6.07486e-05	8	0.000200398	SIN_1008571	3821436	3823266	1831
LG11	3863000	3872999	2.38624e-05	4	0.000100842	SIN_1008576	3867027	3867224	198
LG11	3885000	3894999	2.23203e-05	4	0.000143612	SIN_1008577	3893926	3894607	682
LG11	3907000	3916999	6.89344e-06	1	2.19787e-05	SIN_1008579	3915856	3916053	198
LG11	3932000	3941999	2.34782e-05	3	6.81622e-05	SIN_1008580	3936827	3941029	4203
LG11	3939000	3948999	1.04763e-05	1	2.2673e-05	SIN_1008581	3942036	3944500	2465
LG11	3943000	3952999	1.04796e-05	1	2.26802e-05	SIN_1008582	3949765	3952707	2943
LG11	3986000	3995999	2.78314e-05	5	0.00011092	SIN_1008584	3989398	3995401	6004
LG11	4089000	4098999	1.91823e-05	3	7.31309e-05	SIN_1008589	4088730	4092488	3489
LG11	4178000	4187999	1.65419e-05	2	4.3275e-05	SIN_1008593	4182537	4187996	5460
LG11	4372000	4381999	6.03931e-05	7	0.000171549	SIN_1001977	4373928	4375333	1406
LG11	4384000	4393999	3.58672e-06	1	2.24702e-05	SIN_1001975	4389837	4395166	4164
LG11	4405000	4414999	7.64822e-06	1	2.43852e-05	SIN_1001974	4402575	4416043	10001
LG11	4411000	4420999	7.24736e-06	1	2.31072e-05	SIN_1001973	4419621	4420036	416
LG11	4425000	4434999	6.08277e-05	6	0.000134082	SIN_1001972	4426567	4426890	324
LG11	4554000	4563999	1.20196e-05	2	5.07944e-05	SIN_1001964	4562700	4563770	1071
LG11	4699000	4708999	1.65154e-05	2	4.32058e-05	SIN_1025096	4706279	4709144	2722
LG11	4728000	4737999	1.84489e-05	3	7.23957e-05	SIN_1025094	4732161	4733390	1230
LG11	4739000	4748999	4.63519e-05	3	9.12798e-05	SIN_1025093	4738085	4751267	10001
LG11	4801000	4810999	2.51216e-05	2	4.86223e-05	SIN_1025088	4807814	4808134	321
LG11	4801000	4810999	2.51216e-05	2	4.86223e-05	SIN_1025089	4802495	4802812	318
LG11	4852000	4861999	2.07191e-05	4	8.75585e-05	SIN_1025086	4853910	4857339	3430
LG11	5615000	5624999	5.08234e-05	8	0.00019256	SIN_1025038	5620315	5624150	3836
LG11	5622000	5631999	6.17921e-05	12	0.000358306	SIN_1025035	5630539	5631066	528
LG11	5688000	5697999	1.03531e-05	3	6.48605e-05	SIN_1025031	5696484	5697746	1263
LG11	5788000	5797999	2.67848e-05	3	6.4919e-05	SIN_1025024	5788033	5788715	683
LG11	5792000	5801999	2.68817e-05	3	6.51539e-05	SIN_1025023	5800415	5801158	744
LG11	5846000	5855999	3.64588e-06	1	2.28409e-05	SIN_1025019	5854236	5855149	914
LG11	5935000	5944999	2.24313e-05	2	4.88421e-05	SIN_1025011	5941775	5944179	2405
LG11	5939000	5948999	7.09408e-06	1	2.26184e-05	SIN_1025010	5944652	5948862	4211
LG11	6334000	6343999	3.13757e-05	5	0.000110932	SIN_1024976	6342116	6343924	1809
LG11	6343000	6352999	6.31305e-05	7	0.000172843	SIN_1024975	6348913	6352031	3119
LG11	6432000	6441999	3.47328e-06	1	2.17595e-05	SIN_1024971	6436803	6438551	1749
LG11	6447000	6456999	1.76034e-05	1	2.37212e-05	SIN_1024969	6451331	6456038	4708
LG11	6469000	6478999	1.83243e-05	4	9.2488e-05	SIN_1024967	6476843	6478870	2028
LG11	6477000	6486999	1.06687e-05	2	4.50858e-05	SIN_1024966	6480633	6486173	5541
LG11	6486000	6495999	3.44828e-06	1	2.16029e-05	SIN_1024965	6487222	6495128	7907
LG11	6634000	6643999	5.30401e-05	6	0.000129877	SIN_1024951	6638171	6643400	5230
LG11	6654000	6663999	3.47247e-05	2	4.32058e-05	SIN_1024950	6653726	6664994	10001
LG11	6751000	6760999	1.75004e-05	5	0.000109637	SIN_1024939	6759243	6760524	1282
LG11	8125000	8134999	1.07631e-05	2	4.54845e-05	SIN_1024799	8131140	8134830	3691
LG11	8716000	8725999	1.08289e-05	3	6.78411e-05	SIN_1024738	8722566	8725824	3259
LG11	8999000	9008999	2.41335e-05	1	2.414e-05	SIN_1024708	9007101	9008153	1053
LG11	8999000	9008999	2.41335e-05	1	2.414e-05	SIN_1024709	9001881	9006187	4307
LG11	9593000	9602999	3.07925e-05	7	0.00015122	SIN_1024643	9592591	9604114	10001
LG11	9598000	9607999	6.92077e-06	2	4.33575e-05	SIN_1024642	9605675	9607816	2142
LG11	9603000	9612999	3.46039e-06	1	2.16788e-05	SIN_1024641	9608669	9612190	3522
LG11	9651000	9660999	5.55959e-05	4	8.64115e-05	SIN_1024637	9654947	9660256	5310
LG11	9654000	9663999	9.98185e-06	1	2.16029e-05	SIN_1024636	9661954	9664372	2047
LG11	9883000	9892999	1.74711e-05	3	6.6607e-05	SIN_1024606	9884331	9886963	2633
LG11	10292000	10301999	2.90307e-05	3	6.60302e-05	SIN_1003502	10300634	10301554	921
LG11	10425000	10434999	5.40835e-05	2	4.32058e-05	SIN_1003515	10418909	10431379	6380
LG11	10426000	10435999	6.0859e-05	3	6.48086e-05	SIN_1003516	10432516	10435115	2600
LG11	10661000	10670999	6.1222e-05	11	0.000237632	SIN_1013150	10660422	10675237	10001
LG11	11781000	11790999	6.78166e-06	1	2.16223e-05	SIN_1013000	11785289	11790607	5319
LG11	11951000	11960999	6.33521e-05	11	0.000237679	SIN_1012980	11953370	11955116	1747
LG11	11988000	11997999	3.75003e-05	7	0.000152918	SIN_1012974	11988728	11997906	9179
LG11	11990000	11999999	4.03756e-05	6	0.000131072	SIN_1012973	11999018	11999875	858
LG11	12002000	12011999	3.1156e-05	9	0.000195187	SIN_1012972	12002071	12011473	9403
LG11	12156000	12165999	1.15451e-05	1	2.4986e-05	SIN_1012949	12159903	12162471	2569
LG11	12165000	12174999	9.98185e-06	1	2.16029e-05	SIN_1012948	12170278	12174925	4648
LG11	12313000	12322999	3.50158e-05	7	0.000195375	SIN_1012941	12321405	12322260	856
LG11	12470000	12479999	1.68784e-05	3	6.48086e-05	SIN_1012925	12467462	12473481	3482
LG11	12481000	12490999	6.89655e-06	2	4.32058e-05	SIN_1012924	12484256	12490756	6501
LG11	12493000	12502999	6.27356e-05	4	0.000105922	SIN_1012923	12497389	12499037	1649
LG11	12503000	12512999	7.0553e-06	2	4.42003e-05	SIN_1012922	12503884	12521680	9117
LG11	12589000	12598999	1.34463e-05	2	4.32577e-05	SIN_1012918	12592689	12598367	5679
LG11	12641000	12650999	6.3084e-05	3	6.77844e-05	SIN_1012912	12647366	12647686	321
LG11	12641000	12650999	6.3084e-05	3	6.77844e-05	SIN_1012913	12643060	12643449	390
LG11	12652000	12661999	3.67581e-06	1	2.30283e-05	SIN_1012910	12656890	12661984	5095
LG11	12827000	12836999	3.47468e-05	10	0.000217683	SIN_1004479	12834146	12836193	2048
LG11	12829000	12838999	2.19752e-05	6	0.000137671	SIN_1004478	12837467	12838812	1346
LG11	12946000	12955999	5.08736e-05	8	0.000175312	SIN_1004459	12952630	12955034	2405
LG11	13065000	13074999	4.22587e-05	6	0.000129903	SIN_1004442	13071743	13074925	3183
LG11	13093000	13102999	5.06352e-05	1	2.16029e-05	SIN_1004437	13100831	13102441	1611
LG11	13109000	13118999	3.32156e-05	1	2.6896e-05	SIN_1004434	13118181	13118987	807
LG11	13109000	13118999	3.32156e-05	1	2.6896e-05	SIN_1004435	13116628	13117375	748
LG11	13152000	13161999	3.53071e-05	3	6.51016e-05	SIN_1004425	13157068	13161878	4811
LG11	13154000	13163999	6.77556e-06	1	2.16029e-05	SIN_1004424	13162891	13163473	583
LG11	13161000	13170999	5.14204e-05	2	4.49498e-05	SIN_1004423	13166226	13168412	2187
LG11	13297000	13306999	2.62658e-05	3	6.48346e-05	SIN_1004407	13300002	13300304	303
LG11	13297000	13306999	2.62658e-05	3	6.48346e-05	SIN_1004408	13297896	13299597	1702
LG11	14104000	14113999	2.02198e-05	5	0.00010809	SIN_1011192	14106305	14113507	7203
LG12	59000	68999	4.6103e-05	6	0.000160616	SIN_1014551	66102	68067	1966
LG12	125000	134999	6.83778e-06	1	2.18013e-05	SIN_1014542	129578	130320	743
LG12	125000	134999	6.83778e-06	1	2.18013e-05	SIN_1014543	126772	128322	1551
LG12	127000	136999	3.32121e-05	3	6.54038e-05	SIN_1014541	134413	136496	2084
LG12	140000	149999	3.30619e-05	3	6.51081e-05	SIN_1014539	147510	149457	1948
LG12	150000	159999	6.77556e-06	1	2.16029e-05	SIN_1014538	149883	156218	6219
LG12	162000	171999	1.13083e-05	3	7.08446e-05	SIN_1014537	163808	174652	8193
LG12	192000	201999	5.79036e-05	8	0.000174675	SIN_1014531	197418	200514	3097
LG12	192000	201999	5.79036e-05	8	0.000174675	SIN_1014532	195211	196558	1348
LG12	192000	201999	5.79036e-05	8	0.000174675	SIN_1014533	192160	193428	1269
LG12	1374000	1383999	6.11928e-05	11	0.000237989	SIN_1014349	1379851	1383054	3204
LG12	1525000	1534999	1.43368e-05	2	4.57107e-05	SIN_1014322	1528343	1531580	3238
LG12	3514000	3523999	5.20676e-05	5	0.00011041	SIN_1007041	3520456	3523754	3299
LG12	3516000	3525999	1.30946e-05	1	2.16483e-05	SIN_1007042	3525050	3526699	951
LG12	3573000	3582999	4.80339e-05	12	0.000259235	SIN_1007052	3571752	3580549	7550
LG12	3830000	3839999	4.83837e-05	10	0.000235069	SIN_1001349	3837065	3839022	1958
LG12	3886000	3895999	3.44828e-06	1	2.16029e-05	SIN_1005225	3890366	3899445	5635
LG12	3967000	3976999	6.78914e-06	1	2.16462e-05	SIN_1005232	3962266	3971885	4886
LG12	3969000	3978999	6.11022e-05	9	0.000194816	SIN_1005233	3974966	3978195	3230
LG12	4429000	4438999	5.3781e-05	3	6.48086e-05	SIN_1005302	4434701	4438813	4113
LG12	4431000	4440999	5.66243e-05	3	6.48086e-05	SIN_1005303	4439653	4440117	465
LG12	4455000	4464999	4.52847e-05	5	0.000113401	SIN_1005308	4461840	4464155	2316
LG12	4465000	4474999	3.44828e-06	1	2.16029e-05	SIN_1005309	4465208	4474613	9406
LG12	4479000	4488999	3.82488e-05	4	9.37116e-05	SIN_1005311	4482051	4486135	4085
LG12	4704000	4713999	3.7362e-05	9	0.000195246	SIN_1005355	4711108	4713993	2886
LG12	4708000	4717999	3.04364e-05	7	0.000151858	SIN_1005356	4715353	4717949	2597
LG12	4717000	4726999	4.09923e-06	1	2.5681e-05	SIN_1005357	4718653	4726778	8126
LG12	5113000	5122999	3.44828e-06	2	4.32058e-05	SIN_1001824	5119745	5122020	2276
LG12	5505000	5514999	2.95826e-05	3	6.48086e-05	SIN_1006714	5504938	5521556	10001
LG13	1532000	1541999	1.66235e-05	2	4.34884e-05	SIN_1002183	1533119	1543374	8882
LG13	1668000	1677999	2.14511e-05	2	4.75782e-05	SIN_1002054	1673923	1679751	4078
LG13	1677000	1686999	4.9648e-05	2	4.43227e-05	SIN_1002053	1683336	1686206	2871
LG13	2031000	2040999	5.98451e-05	15	0.00037492	SIN_1004610	2040049	2040519	471
LG13	2159000	2168999	5.49304e-05	16	0.000345646	SIN_1004629	2166117	2168011	1895
LG13	2189000	2198999	5.86258e-05	8	0.000179893	SIN_1004631	2196561	2198314	1754
LG13	2201000	2210999	7.37205e-06	2	4.61847e-05	SIN_1004632	2206210	2208275	2066
LG13	2201000	2210999	7.37205e-06	2	4.61847e-05	SIN_1004633	2209062	2209285	224
LG13	2215000	2224999	2.2807e-05	2	4.32058e-05	SIN_1004635	2215878	2226698	9123
LG13	2250000	2259999	2.4406e-05	7	0.000154448	SIN_1004636	2259034	2259228	195
LG13	2255000	2264999	3.72585e-06	3	7.00255e-05	SIN_1004637	2261438	2264449	3012
LG13	2279000	2288999	3.9136e-06	1	2.45181e-05	SIN_1004638	2286905	2288541	1637
LG13	2287000	2296999	3.54032e-06	1	2.21795e-05	SIN_1004639	2289323	2289875	553
LG13	2291000	2300999	3.17195e-05	3	7.21459e-05	SIN_1004640	2299304	2300285	982
LG13	2304000	2313999	3.44828e-06	1	2.16029e-05	SIN_1004641	2304873	2314270	9128
LG13	2347000	2356999	1.12886e-05	3	7.07209e-05	SIN_1004645	2345492	2350936	3937
LG13	2354000	2363999	3.18794e-05	8	0.000178223	SIN_1004646	2360200	2363968	3769
LG13	2357000	2366999	2.08354e-05	5	0.000109415	SIN_1004647	2364799	2366981	2183
LG13	2361000	2370999	1.03564e-05	2	4.3766e-05	SIN_1004648	2367535	2370731	3197
LG13	2364000	2373999	2.7689e-05	4	8.94807e-05	SIN_1004649	2373302	2373535	234
LG13	2386000	2395999	3.35415e-05	2	4.33184e-05	SIN_1004652	2392055	2397163	3946
LG13	2415000	2424999	1.66838e-05	2	4.49638e-05	SIN_1004656	2414129	2418014	3015
LG13	2423000	2432999	2.2951e-05	4	8.6498e-05	SIN_1004657	2431422	2432609	1188
LG13	2939000	2948999	1.67675e-05	2	4.32317e-05	SIN_1003949	2939687	2942964	3278
LG13	3327000	3336999	3.03085e-05	6	0.000129617	SIN_1004013	3332403	3336732	4330
LG13	3481000	3490999	6.18688e-05	5	0.00011295	SIN_1004043	3487256	3490460	3205
LG14	927000	936999	1.47974e-05	2	4.76044e-05	SIN_1004950	928447	930918	2472
LG14	927000	936999	1.47974e-05	2	4.76044e-05	SIN_1004951	934107	936780	2674
LG14	930000	939999	1.52234e-05	2	4.8975e-05	SIN_1004952	937739	939119	1381
LG14	933000	942999	1.49523e-05	2	4.81026e-05	SIN_1004953	941222	942674	1453
LG14	942000	951999	1.34436e-05	3	6.48735e-05	SIN_1004954	946134	951405	5272
LG14	944000	953999	3.45173e-06	2	4.3249e-05	SIN_1004955	952230	955573	1771
LG14	1201000	1210999	4.40845e-05	6	0.000130282	SIN_1004990	1198668	1205767	4768
LG14	1201000	1210999	4.40845e-05	6	0.000130282	SIN_1004991	1207322	1209048	1727
LG14	1854000	1863999	3.583e-06	2	4.48938e-05	SIN_1019228	1860938	1861361	424
LG14	1908000	1917999	5.38541e-06	1	3.37387e-05	SIN_1019231	1909534	1910865	1332
LG14	1909000	1918999	1.56904e-05	2	6.63072e-05	SIN_1019232	1917469	1918134	666
LG14	1915000	1924999	4.58869e-05	10	0.000289505	SIN_1019233	1922614	1924266	1653
LG14	1922000	1931999	6.70984e-05	13	0.000293579	SIN_1019234	1930342	1931160	819
LG14	1927000	1936999	6.27441e-05	9	0.000201248	SIN_1019235	1936196	1936981	786
LG14	1950000	1959999	1.72414e-05	5	0.000108014	SIN_1019238	1950048	1953410	3363
LG14	2172000	2181999	1.11045e-05	1	2.40326e-05	SIN_1019258	2180651	2181283	633
LG14	2685000	2694999	1.74463e-05	2	5.61259e-05	SIN_1019308	2693233	2695616	1768
LG14	2833000	2842999	1.72758e-05	3	6.58624e-05	SIN_1019316	2838898	2844851	4103
LG14	2854000	2863999	1.35701e-05	2	4.32663e-05	SIN_1019318	2855335	2855754	420
LG14	2854000	2863999	1.35701e-05	2	4.32663e-05	SIN_1019319	2861195	2863813	2619
LG14	3628000	3637999	5.41228e-05	3	7.14932e-05	SIN_1019387	3637097	3637504	408
LG14	3655000	3664999	1.53505e-05	2	4.93836e-05	SIN_1019388	3657044	3658642	1599
LG14	3669000	3678999	7.36654e-06	1	4.61501e-05	SIN_1019389	3672084	3674963	2880
LG14	3688000	3697999	3.58838e-05	3	6.69718e-05	SIN_1019391	3691559	3697058	5500
LG15	472000	481999	2.66814e-05	1	2.1605e-05	SIN_1007933	473352	475077	1726
LG15	472000	481999	2.66814e-05	1	2.1605e-05	SIN_1007934	476513	479734	3222
LG15	1804000	1813999	3.58523e-06	1	2.24609e-05	SIN_1004160	1808638	1811602	2965
LG15	1804000	1813999	3.58523e-06	1	2.24609e-05	SIN_1004161	1805368	1807663	2296
LG15	2172000	2181999	6.71844e-05	5	0.00026896	SIN_1004944	2180168	2180743	576
LG15	2172000	2181999	6.71844e-05	5	0.00026896	SIN_1004945	2178975	2179664	690
LG15	2865000	2874999	1.40092e-05	2	4.46663e-05	SIN_1004848	2872766	2874661	1896
LG15	2865000	2874999	1.40092e-05	2	4.46663e-05	SIN_1004849	2866150	2869694	3545
LG15	2928000	2937999	4.93043e-05	6	0.000129617	SIN_1004842	2932424	2937800	5377
LG15	2951000	2960999	3.25939e-05	2	4.33488e-05	SIN_1004839	2957375	2959022	1648
LG15	3361000	3370999	3.45346e-06	1	2.16353e-05	SIN_1003706	3366447	3371263	4554
LG15	3597000	3606999	9.65363e-06	2	6.04784e-05	SIN_1003738	3605570	3606472	903
LG15	3789000	3798999	4.07743e-05	7	0.00015122	SIN_1025733	3792224	3798760	6537
LG15	4004000	4013999	4.38772e-05	2	4.8584e-05	SIN_1025703	4012966	4013633	668
LG15	4034000	4043999	7.88957e-06	1	2.51547e-05	SIN_1025699	4040963	4041462	500
LG15	4034000	4043999	7.88957e-06	1	2.51547e-05	SIN_1025700	4039603	4040799	1197
LG15	4189000	4198999	6.44866e-05	10	0.000227999	SIN_1025678	4194572	4198926	4355
LG15	4191000	4200999	3.57549e-05	4	0.000113999	SIN_1025677	4200106	4200597	492
LG15	4354000	4363999	1.36899e-05	3	6.4893e-05	SIN_1025656	4359077	4363622	4546
LG15	4395000	4404999	5.31413e-05	4	8.67498e-05	SIN_1025653	4402415	4404156	1742
LG15	6134000	6143999	1.07585e-05	2	4.54654e-05	SIN_1025445	6140511	6143144	2634
LG15	6595000	6604999	2.71022e-05	4	8.64115e-05	SIN_1025392	6587151	6603764	8765
LG15	6957000	6966999	7.52078e-06	2	4.71164e-05	SIN_1025359	6956386	6974179	10001
LG15	8494000	8503999	2.71022e-05	4	8.64115e-05	SIN_1025211	8500401	8501320	920
LG15	8494000	8503999	2.71022e-05	4	8.64115e-05	SIN_1025212	8494454	8494699	246
LG15	8586000	8595999	5.5256e-05	1	2.3716e-05	SIN_1025202	8594238	8595924	1687
LG15	8588000	8597999	2.70951e-05	3	6.59697e-05	SIN_1025201	8596366	8596653	288
LG15	8603000	8612999	6.89655e-06	2	4.32058e-05	SIN_1025199	8603482	8613239	9519
LG15	9065000	9074999	3.45207e-06	1	2.16267e-05	SIN_1025168	9064711	9075048	10001
LG15	9112000	9121999	1.96822e-05	2	5.07467e-05	SIN_1025166	9119148	9121183	2036
LG15	9161000	9170999	6.15239e-05	5	0.000128329	SIN_1025164	9164992	9165968	977
LG15	9201000	9210999	7.69447e-06	2	4.82046e-05	SIN_1025163	9206752	9214007	4249
LG15	9263000	9272999	2.0347e-05	3	6.48735e-05	SIN_1025155	9269861	9270067	207
LG15	9263000	9272999	2.0347e-05	3	6.48735e-05	SIN_1025156	9263369	9268293	4925
LG15	9291000	9300999	2.59269e-05	7	0.000164907	SIN_1025153	9299671	9300772	1102
LG15	9296000	9305999	5.17289e-05	6	0.000139764	SIN_1025152	9304133	9305269	1137
LG15	9305000	9314999	3.47084e-06	1	2.17442e-05	SIN_1025151	9307492	9318523	7509
LG15	9346000	9355999	6.86898e-06	1	2.19007e-05	SIN_1025148	9347531	9351135	3605
LG15	9367000	9376999	1.39515e-05	2	4.44824e-05	SIN_1025147	9373690	9376403	2714
LG15	9421000	9430999	4.90144e-05	11	0.00026483	SIN_1025142	9430296	9430487	192
LG15	9447000	9456999	4.26288e-05	6	0.000131418	SIN_1025139	9451447	9456908	5462
LG15	9464000	9473999	7.18206e-06	1	2.2899e-05	SIN_1025138	9470558	9472068	1511
LG15	9830000	9839999	1.79271e-05	4	9.04833e-05	SIN_1025112	9833717	9834933	1217
LG15	9844000	9853999	1.49853e-05	1	2.47739e-05	SIN_1025110	9852459	9853506	1048
LG15	9864000	9873999	3.99274e-05	6	0.000129617	SIN_1025108	9869170	9873900	4731
LG15	9989000	9998999	1.0951e-05	3	6.9418e-05	SIN_1025103	9997154	9998112	959
LG16	3000	12999	3.49263e-06	1	2.18808e-05	SIN_1016764	7038	13326	5963
LG16	191000	200999	2.34611e-05	3	7.48022e-05	SIN_1016782	199795	200067	273
LG16	202000	211999	1.44115e-05	2	4.59489e-05	SIN_1016783	204706	204995	290
LG16	202000	211999	1.44115e-05	2	4.59489e-05	SIN_1016784	209759	210025	267
LG16	228000	237999	1.65154e-05	2	4.32058e-05	SIN_1016788	230519	234248	3730
LG16	270000	279999	9.01392e-06	3	8.47061e-05	SIN_1016791	275673	279147	3475
LG16	286000	295999	1.01462e-05	1	2.19586e-05	SIN_1016792	284329	288979	2980
LG16	386000	395999	2.39885e-05	4	8.71875e-05	SIN_1016806	389000	393353	4354
LG16	847000	856999	2.23591e-05	3	7.12888e-05	SIN_1016844	849097	852021	2925
LG16	864000	873999	1.02238e-05	2	4.32058e-05	SIN_1016846	870567	873104	2538
LG16	1075000	1084999	3.67895e-06	1	2.3048e-05	SIN_1016867	1075786	1079732	3947
LG16	1079000	1088999	4.89964e-05	7	0.000157423	SIN_1016868	1087753	1088196	444
LG16	1085000	1094999	5.97739e-05	8	0.000219486	SIN_1016869	1093783	1094127	345
LG16	1134000	1143999	6.09573e-05	3	6.67717e-05	SIN_1016874	1142160	1143035	876
LG16	1888000	1897999	1.39114e-05	3	6.59428e-05	SIN_1016939	1893974	1897604	3631
LG16	1902000	1911999	5.09858e-05	7	0.00019079	SIN_1016941	1910780	1911259	480
LG16	1914000	1923999	2.91579e-05	3	7.0992e-05	SIN_1016942	1917395	1921925	4531
LG16	1922000	1931999	2.70401e-05	3	6.58357e-05	SIN_1016943	1924029	1931110	7082
LG16	1927000	1936999	1.04357e-05	2	4.4101e-05	SIN_1016944	1934422	1936323	1902
LG16	2047000	2056999	5.90734e-05	10	0.000220888	SIN_1016953	2039136	2057221	10001
LG16	2130000	2139999	1.36151e-05	2	4.34098e-05	SIN_1016959	2138942	2139415	474
LG16	3708000	3717999	1.0786e-05	2	6.75723e-05	SIN_1007255	3716792	3717205	414
LG16	3754000	3763999	7.68932e-06	2	4.81723e-05	SIN_1007259	3759110	3765041	4891
LG16	3783000	3792999	3.08391e-05	1	2.29427e-05	SIN_1007261	3788535	3792063	3529
LG16	3840000	3849999	4.06696e-05	1	2.16115e-05	SIN_1007265	3844384	3847263	2880
LG16	3895000	3904999	1.74538e-05	1	3.77739e-05	SIN_1003763	3899098	3901337	2240
LG16	3932000	3941999	8.6933e-06	1	2.77173e-05	SIN_1003766	3936250	3936465	216
LG16	3932000	3941999	8.6933e-06	1	2.77173e-05	SIN_1003767	3937105	3938209	1105
LG16	4013000	4022999	5.76828e-06	1	3.61373e-05	SIN_1003772	4021887	4022411	525
LG16	4085000	4094999	4.18752e-05	8	0.000176964	SIN_1003777	4091579	4094889	3311
LG16	4124000	4133999	3.66001e-05	6	0.000129617	SIN_1003779	4132736	4133990	1255
LG16	4128000	4137999	3.31518e-05	5	0.000108014	SIN_1003780	4136214	4137471	1258
LG16	4150000	4159999	1.94973e-05	2	4.32447e-05	SIN_1003781	4151167	4165596	8834
LG16	4338000	4347999	3.15026e-05	3	0.000149329	SIN_1003795	4341975	4343499	1525
LG16	4360000	4369999	2.52672e-05	1	2.2557e-05	SIN_1003796	4364915	4367661	2747
LG16	4417000	4426999	3.5427e-05	7	0.000157014	SIN_1003798	4422315	4423162	848
LG16	4465000	4474999	4.01817e-05	2	4.56238e-05	SIN_1003801	4470883	4474491	3609
LG16	4476000	4485999	2.33694e-05	3	7.45098e-05	SIN_1003802	4483549	4484565	1017
LG16	4506000	4515999	3.38563e-05	3	6.5351e-05	SIN_1003804	4514525	4515874	1350
LG16	4508000	4517999	1.04314e-05	3	6.5351e-05	SIN_1003805	4517425	4517874	450
LG16	3000	12999	3.49263e-06	1	2.18808e-05	SIN_1016764	7038	13326	5963
LG16	191000	200999	2.34611e-05	3	7.48022e-05	SIN_1016782	199795	200067	273
LG16	202000	211999	1.44115e-05	2	4.59489e-05	SIN_1016783	204706	204995	290
LG16	202000	211999	1.44115e-05	2	4.59489e-05	SIN_1016784	209759	210025	267
LG16	228000	237999	1.65154e-05	2	4.32058e-05	SIN_1016788	230519	234248	3730
LG16	270000	279999	9.01392e-06	3	8.47061e-05	SIN_1016791	275673	279147	3475
LG16	286000	295999	1.01462e-05	1	2.19586e-05	SIN_1016792	284329	288979	2980
LG16	386000	395999	2.39885e-05	4	8.71875e-05	SIN_1016806	389000	393353	4354
LG16	847000	856999	2.23591e-05	3	7.12888e-05	SIN_1016844	849097	852021	2925
LG16	864000	873999	1.02238e-05	2	4.32058e-05	SIN_1016846	870567	873104	2538
LG16	921000	930999	0.000107595	4	0.000142171	SIN_1016853	927544	927903	360
LG16	921000	930999	0.000107595	4	0.000142171	SIN_1016854	928593	929199	607
LG16	961000	970999	0.000135231	7	0.000154212	SIN_1016857	967572	970595	3024
LG16	1075000	1084999	3.67895e-06	1	2.3048e-05	SIN_1016867	1075786	1079732	3947
LG16	1079000	1088999	4.89964e-05	7	0.000157423	SIN_1016868	1087753	1088196	444
LG16	1101000	1110999	6.81082e-05	7	0.000151736	SIN_1016870	1105780	1110894	5115
LG16	1125000	1134999	9.94115e-05	5	0.000113999	SIN_1016872	1132722	1134360	1639
LG16	1131000	1140999	0.000122645	6	0.000136224	SIN_1016873	1139644	1140834	1191
LG16	1134000	1143999	6.09573e-05	3	6.67717e-05	SIN_1016874	1142160	1143035	876
LG16	1394000	1403999	0.000135023	7	0.000155464	SIN_1016894	1403546	1403833	288
LG16	1402000	1411999	8.88687e-05	3	6.48086e-05	SIN_1016895	1411016	1412014	985
LG16	1812000	1821999	0.000193911	5	0.000109426	SIN_1016933	1814252	1821885	7634
LG16	1824000	1833999	9.58113e-05	3	6.6607e-05	SIN_1016934	1830620	1831684	1065
LG16	1888000	1897999	1.39114e-05	3	6.59428e-05	SIN_1016939	1893974	1897604	3631
LG16	1914000	1923999	2.91579e-05	3	7.0992e-05	SIN_1016942	1917395	1921925	4531
LG16	1922000	1931999	2.70401e-05	3	6.58357e-05	SIN_1016943	1924029	1931110	7082
LG16	1927000	1936999	1.04357e-05	2	4.4101e-05	SIN_1016944	1934422	1936323	1902
LG16	2002000	2011999	9.01112e-05	5	0.000111886	SIN_1016950	2005458	2006651	1194
LG16	2124000	2133999	0.000157568	7	0.000154701	SIN_1016958	2131498	2133775	2278
LG16	2130000	2139999	1.36151e-05	2	4.34098e-05	SIN_1016959	2138942	2139415	474
LG16	3708000	3717999	1.0786e-05	2	6.75723e-05	SIN_1007255	3716792	3717205	414
LG16	3754000	3763999	7.68932e-06	2	4.81723e-05	SIN_1007259	3759110	3765041	4891
LG16	3783000	3792999	3.08391e-05	1	2.29427e-05	SIN_1007261	3788535	3792063	3529
LG16	3813000	3822999	0.000101815	6	0.000129617	SIN_1007262	3821776	3822105	330
LG16	3840000	3849999	4.06696e-05	1	2.16115e-05	SIN_1007265	3844384	3847263	2880
LG16	3895000	3904999	1.74538e-05	1	3.77739e-05	SIN_1003763	3899098	3901337	2240
LG16	3932000	3941999	8.6933e-06	1	2.77173e-05	SIN_1003766	3936250	3936465	216
LG16	3932000	3941999	8.6933e-06	1	2.77173e-05	SIN_1003767	3937105	3938209	1105
LG16	4013000	4022999	5.76828e-06	1	3.61373e-05	SIN_1003772	4021887	4022411	525
LG16	4124000	4133999	3.66001e-05	6	0.000129617	SIN_1003779	4132736	4133990	1255
LG16	4128000	4137999	3.31518e-05	5	0.000108014	SIN_1003780	4136214	4137471	1258
LG16	4150000	4159999	1.94973e-05	2	4.32447e-05	SIN_1003781	4151167	4165596	8834
LG16	4338000	4347999	3.15026e-05	3	0.000149329	SIN_1003795	4341975	4343499	1525
LG16	4360000	4369999	2.52672e-05	1	2.2557e-05	SIN_1003796	4364915	4367661	2747
LG16	4417000	4426999	3.5427e-05	7	0.000157014	SIN_1003798	4422315	4423162	848
LG16	4465000	4474999	4.01817e-05	2	4.56238e-05	SIN_1003801	4470883	4474491	3609
LG16	4476000	4485999	2.33694e-05	3	7.45098e-05	SIN_1003802	4483549	4484565	1017
LG16	4506000	4515999	3.38563e-05	3	6.5351e-05	SIN_1003804	4514525	4515874	1350
LG16	4508000	4517999	1.04314e-05	3	6.5351e-05	SIN_1003805	4517425	4517874	450

## Sheet: Data S9
Data S9 Enriched GO terms of the genes in regions with the highest π (top 5%)
GO_ID	GO_Term	GO_Class	P-value	Adjusted P-value	GeneID
GO:0006950	response to stress	BP	1.87185e-19	8.77895e-17	SIN_1020317,SIN_1020286,SIN_1020284,SIN_1020283,SIN_1020280,SIN_1020274,SIN_1020267,SIN_1013476,SIN_1023251,SIN_1018466,SIN_1018468,SIN_1018471,SIN_1018472,SIN_1018473,SIN_1018474,SIN_1018475,SIN_1018476,SIN_1018531,SIN_1005651,SIN_1005639,SIN_1009274,SIN_1009275,SIN_1002788,SIN_1002789,SIN_1002790,SIN_1018898,SIN_1018899,SIN_1018900,SIN_1018901,SIN_1018988,SIN_1019130,SIN_1017603
GO:0006869	lipid transport	BP	3.89578e-13	6.09041e-11	SIN_1019167,SIN_1019170,SIN_1019171,SIN_1019172,SIN_1019175,SIN_1019176,SIN_1019177,SIN_1019178,SIN_1019180,SIN_1019182,SIN_1006967,SIN_1006968,SIN_1006970
GO:0009611	response to wounding	BP	1.26048e-10	1.18233e-08	SIN_1018466,SIN_1018468,SIN_1018471,SIN_1018472,SIN_1018473,SIN_1018474,SIN_1018475,SIN_1018476,SIN_1018531
GO:0006952	defense response	BP	1.99537e-10	1.55972e-08	SIN_1020317,SIN_1020286,SIN_1020284,SIN_1020283,SIN_1020280,SIN_1020274,SIN_1020267,SIN_1013476,SIN_1005651,SIN_1005639,SIN_1009274,SIN_1009275,SIN_1002788,SIN_1002789,SIN_1002790,SIN_1018898,SIN_1018899,SIN_1018900,SIN_1018901,SIN_1018988,SIN_1019130
GO:0004867	serine-type endopeptidase inhibitor activity	MF	4.92337e-10	2.9902e-08	SIN_1018466,SIN_1018468,SIN_1018471,SIN_1018472,SIN_1018473,SIN_1018474,SIN_1018475,SIN_1018476,SIN_1018531
GO:0004866	endopeptidase inhibitor activity	MF	7.01325e-10	2.9902e-08	SIN_1023704,SIN_1018466,SIN_1018468,SIN_1018471,SIN_1018472,SIN_1018473,SIN_1018474,SIN_1018475,SIN_1018476,SIN_1018531
GO:0008289	lipid binding	MF	7.72978e-10	3.02106e-08	SIN_1019167,SIN_1019170,SIN_1019171,SIN_1019172,SIN_1019175,SIN_1019176,SIN_1019177,SIN_1019178,SIN_1019180,SIN_1019182,SIN_1006967,SIN_1006968,SIN_1006970
GO:0009607	response to biotic stimulus	BP	1.21388e-09	4.3793e-08	SIN_1013476,SIN_1005651,SIN_1005639,SIN_1009274,SIN_1009275,SIN_1002788,SIN_1002789,SIN_1002790,SIN_1018898,SIN_1018899,SIN_1018900,SIN_1018901
GO:0050896	response to stimulus	BP	7.42313e-09	2.48675e-07	SIN_1020317,SIN_1020286,SIN_1020284,SIN_1020283,SIN_1020280,SIN_1020274,SIN_1020267,SIN_1013476,SIN_1023251,SIN_1015673,SIN_1018466,SIN_1018468,SIN_1018471,SIN_1018472,SIN_1018473,SIN_1018474,SIN_1018475,SIN_1018476,SIN_1018511,SIN_1018531,SIN_1005651,SIN_1005639,SIN_1009274,SIN_1009275,SIN_1002788,SIN_1002789,SIN_1002790,SIN_1018898,SIN_1018899,SIN_1018900,SIN_1018901,SIN_1018988,SIN_1019130,SIN…
GO:0004857	enzyme inhibitor activity	MF	1.75055e-06	5.47338e-05	SIN_1013795,SIN_1023704,SIN_1018412,SIN_1018466,SIN_1018468,SIN_1018471,SIN_1018472,SIN_1018473,SIN_1018474,SIN_1018475,SIN_1018476,SIN_1018531
GO:0004497	monooxygenase activity	MF	2.3332e-06	6.83919e-05	SIN_1026268,SIN_1026269,SIN_1026272,SIN_1026281,SIN_1026285,SIN_1016328,SIN_1016332,SIN_1020288,SIN_1020269,SIN_1020268,SIN_1020264,SIN_1020263,SIN_1015881,SIN_1016014,SIN_1016015,SIN_1016016,SIN_1018427,SIN_1009919
GO:0033036	macromolecule localization	BP	9.66149e-06	0.000266544	SIN_1015648,SIN_1018511,SIN_1012686,SIN_1019134,SIN_1019167,SIN_1019170,SIN_1019171,SIN_1019172,SIN_1019175,SIN_1019176,SIN_1019177,SIN_1019178,SIN_1019180,SIN_1019182,SIN_1006967,SIN_1006968,SIN_1006970

## Sheet: Data S10
Data S10 Enriched GO terms of the genes in regions with the lowest π (top 5%)
GO_ID	GO_Term	GO_Class	P-value	Adjusted P-value	GeneID
GO:0043021	ribonucleoprotein complex binding	MF	6.53275e-06	0.00702924	SIN_1011895,SIN_1006114,SIN_1006131,SIN_1011941,SIN_1016788
GO:0043022	ribosome binding	MF	1.77835e-05	0.00956752	SIN_1011895,SIN_1006131,SIN_1011941,SIN_1016788

[truncated: 9 more sheets: Data S11, Data S12, Data S13, Data S14, Data S15, Data S16, Data S17, Data S18, Sheet1]
